# Supplementary material for: Aqua­{6,6′-dimeth­oxy-2,2′-[ethane-1,2-diylbis(nitrilo­methyl­idyne)]diphenolato}methano­lmanganese(III)) perchlorate hemihydrate
Source: Acta Crystallogr Sect E Struct Rep Online. 2010 Jun 26;66(Pt 7):m851–2. doi: 10.1107/S1600536810023366 (PMC3006775; doi:10.1107/S1600536810023366)
Supplement: Supplementary file 2 [file e-66-0m851-Isup2.hkl]

# 
# h,k,l, Fc-squared, Fo-squared, sigma(Fo-squared) and status flag 
# 
data_I 
_shelx_title ' ga133 in C2' 
_shelx_refln_list_code          4 
_shelx_F_calc_maximum      431.43 
_exptl_crystal_F_000      2192.00 
_reflns_d_resolution_high  0.6564 
 
loop_ 
 _symmetry_equiv_pos_as_xyz 
 'x, y, z' 
 '-x, y, -z' 
 'x+1/2, y+1/2, z' 
 '-x+1/2, y+1/2, -z' 
 
_cell_length_a    22.7438 
_cell_length_b    13.3986 
_cell_length_c    16.3266 
_cell_angle_alpha  90.000 
_cell_angle_beta  101.324 
_cell_angle_gamma  90.000 
 
_shelx_F_squared_multiplier     1.000 
 
loop_ 
 _refln_index_h 
 _refln_index_k 
 _refln_index_l 
 _refln_F_squared_calc 
 _refln_F_squared_meas 
 _refln_F_squared_sigma 
 _refln_observed_status 
   6 -20   0      294.33      188.29    116.47 o 
   1 -19   0       25.95        5.19     77.66 o 
   3 -19   0      283.80      281.04     86.96 o 
   5 -19   0     1361.81     1272.65     99.45 o 
   7 -19   0       66.11       58.23    110.65 o 
   9 -19   0       66.02        0.00    114.53 o 
   0 -18   0       66.90       69.88     97.06 o 
   2 -18   0     1142.19     1241.06    101.57 o 
   4 -18   0      799.94      682.35     94.68 o 
   6 -18   0      319.70      318.29     82.09 o 
   8 -18   0      830.56      838.98     90.47 o 
  10 -18   0      379.46      307.55     77.47 o 
   1 -17   0       10.48        0.00     70.39 o 
   3 -17   0       95.34       31.06     75.49 o 
   5 -17   0      183.82      180.53     76.10 o 
   7 -17   0      260.33      349.81     83.91 o 
   9 -17   0     1546.18     1745.24    197.03 o 
  11 -17   0      108.95      125.21     75.74 o 
  13 -17   0      132.16       93.18    108.71 o 
   0 -16   0      404.97      452.29    114.53 o 
   2 -16   0      181.77      193.15     67.26 o 
   4 -16   0      612.55      582.21     79.58 o 
   6 -16   0     1470.88     1631.63     96.99 o 
   8 -16   0      221.52      179.42     71.82 o 
  10 -16   0      353.38      357.24     88.32 o 
  12 -16   0      267.90      288.58     71.82 o 
  14 -16   0     1969.21     2294.46    170.82 o 
  16 -16   0     1649.40     2047.93    174.70 o 
  18 -16   0      114.87       79.59    120.35 o 
   1 -15   0       58.73       67.61     64.34 o 
   3 -15   0      217.56      140.77     65.10 o 
   5 -15   0      131.29      202.40     67.22 o 
   7 -15   0      277.99      232.88     71.27 o 
   9 -15   0       43.03       35.59     62.50 o 
  11 -15   0      389.19      424.43     82.50 o 
  13 -15   0      778.65      879.22     81.13 o 
  15 -15   0      176.25      203.82    128.12 o 
  17 -15   0      712.64      712.41    139.76 o 
  19 -15   0      313.33      145.59    110.65 o 
   0 -14   0     1492.84     1442.29    116.47 o 
   2 -14   0      955.03     1051.17     78.09 o 
   4 -14   0      303.50      256.04     63.82 o 
   6 -14   0      422.59      434.77     77.65 o 
   8 -14   0     1892.42     1982.80     97.27 o 
  10 -14   0      702.28      775.04     79.59 o 
  12 -14   0       76.48       63.58     57.74 o 
  14 -14   0     1157.16     1287.46     82.44 o 
  16 -14   0      307.00      382.41    132.00 o 
  18 -14   0     1412.07     1504.40    153.35 o 
  20 -14   0      289.40      267.88    126.18 o 
   1 -13   0     1537.41     1747.70     85.71 o 
   3 -13   0     3337.20     3136.92    143.65 o 
   5 -13   0      483.17      450.19     64.51 o 
   7 -13   0      401.95      444.51     67.11 o 
   9 -13   0      514.65      409.39     73.76 o 
  11 -13   0      772.83      699.87     94.15 o 
  13 -13   0       62.03       72.20     59.59 o 
  15 -13   0       58.12       75.91     61.70 o 
  17 -13   0      746.02     1005.52    135.88 o 
  19 -13   0     1314.60     1240.40    133.94 o 
  21 -13   0      438.10      423.17    126.18 o 
  23 -13   0       29.26        0.00    116.47 o 
  25 -13   0      327.44      199.94    112.59 o 
   0 -12   0     2134.26     2121.69    130.06 o 
   2 -12   0      359.99      361.51     62.17 o 
   4 -12   0     1282.18     1315.73     89.29 o 
   6 -12   0     2450.32     2423.81     90.31 o 
   8 -12   0      215.45      124.59     57.46 o 
  10 -12   0       66.67       17.38     58.14 o 
  12 -12   0      214.19      181.56     64.06 o 
  14 -12   0     1900.33     2036.02    102.88 o 
  16 -12   0     1043.78     1206.26    107.73 o 
  18 -12   0       31.52        1.94    104.82 o 
  20 -12   0      135.42       44.65    112.59 o 
  22 -12   0      200.63      132.00    112.59 o 
  24 -12   0      198.30      248.47    118.41 o 
  26 -12   0       75.07        0.00    102.88 o 
   1 -11   0     2710.00     2582.98     89.90 o 
   3 -11   0     2081.73     2065.70     83.73 o 
   5 -11   0     1574.89     1756.42    100.94 o 
   7 -11   0     2846.16     2961.17    186.35 o 
   9 -11   0     1490.25     1550.50     75.08 o 
  11 -11   0     3202.96     3449.86     95.61 o 
  13 -11   0     4295.44     4811.30    141.71 o 
  15 -11   0       30.57       48.23     51.66 o 
  17 -11   0      971.59      995.82    118.41 o 
  19 -11   0      525.74      440.64    104.82 o 
  21 -11   0      675.24      518.29    116.47 o 
  23 -11   0      233.16      267.88    106.76 o 
  25 -11   0      152.69        9.71    110.65 o 
  27 -11   0      520.46      502.76    122.29 o 
   0 -10   0    10913.80    11171.41    196.06 o 
   2 -10   0     1822.35     1727.64     99.00 o 
   4 -10   0     2251.06     2375.54    139.76 o 
   6 -10   0     2569.69     2871.52     84.01 o 
   8 -10   0     3048.11     2690.48     98.03 o 
  10 -10   0      921.40      983.21     62.50 o 
  12 -10   0      637.36      701.05     90.26 o 
  14 -10   0      633.07      778.41     75.71 o 
  18 -10   0      941.85     1133.64    118.41 o 
  20 -10   0     1710.92     1638.34    130.06 o 
  22 -10   0      133.76      110.65    102.88 o 
  24 -10   0       11.74        5.82     95.12 o 
  26 -10   0       61.20       32.73     78.20 o 
   1  -9   0     1098.82     1114.89     63.14 o 
   3  -9   0     1737.77     1240.40     97.06 o 
   5  -9   0     5063.94     5542.03    141.71 o 
   7  -9   0     1814.19     1862.60     62.43 o 
   9  -9   0     1728.53     1682.99     75.71 o 
  11  -9   0      274.17      274.88     45.62 o 
  13  -9   0     1195.14     1224.88     79.59 o 
  23  -9   0     2923.29     2762.28    145.59 o 
  25  -9   0     1197.51     1290.76    120.35 o 
  27  -9   0       46.70       60.24     78.98 o 
   0  -8   0     3584.94     3637.74    124.23 o 
   2  -8   0     6984.65     7516.63    103.85 o 
   4  -8   0     1093.76     1465.11     63.55 o 
   6  -8   0    10381.14    10763.76    176.65 o 
   8  -8   0     2045.09     2129.46     73.76 o 
  10  -8   0      394.18      378.53     58.23 o 
  12  -8   0     1046.38      957.41     87.35 o 
  14  -8   0      671.75      570.70     31.06 o 
  24  -8   0      514.91      619.84     80.22 o 
  26  -8   0     1112.88     1246.38     90.91 o 
  28  -8   0        8.04        1.94    147.53 o 
   1  -7   0      706.48      628.68     95.12 o 
   3  -7   0     3533.06     3600.58    163.06 o 
   5  -7   0     1971.43     1892.64     66.00 o 
   7  -7   0      611.49      679.17     88.32 o 
   9  -7   0    23689.50    25487.51    223.23 o 
  11  -7   0    11530.79    12815.58    145.59 o 
  13  -7   0      232.88      155.29     23.29 o 
  15  -7   0      175.59      132.00     15.53 o 
  23  -7   0       63.83        0.00    120.35 o 
  25  -7   0       33.08       23.29    124.23 o 
  27  -7   0       68.96       48.94     69.02 o 
  29  -7   0       66.10       64.06    143.65 o 
   0  -6   0     5915.15     7248.31    108.71 o 
   2  -6   0    18173.42    18355.63    347.47 o 
   4  -6   0    13237.56    14168.57    174.70 o 
   6  -6   0    11846.48    12002.23    132.00 o 
   8  -6   0     8647.57     8664.04     89.09 o 
  10  -6   0     1326.52     1246.23     58.23 o 
  14  -6   0      437.81      215.47     15.53 o 
  22  -6   0      762.91      617.29    126.18 o 
  24  -6   0      232.72      168.88    110.65 o 
  26  -6   0      314.48      331.94    122.29 o 
  28  -6   0       28.30        0.00    126.18 o 
  30  -6   0      286.25      458.12    145.59 o 
   1  -5   0     6158.86     7342.35     93.18 o 
   3  -5   0    33586.37    34354.75    209.65 o 
   5  -5   0    21401.01    21227.29    119.32 o 
   7  -5   0     2804.60     3095.96     93.18 o 
   9  -5   0     2560.16     2893.59     80.56 o 
  21  -5   0       17.92       25.24    102.88 o 
  23  -5   0     2148.15     2779.75    168.88 o 
  25  -5   0     1982.44     1745.11    139.76 o 
  27  -5   0       14.04       66.00    124.23 o 
  29  -5   0       63.10       40.76    130.06 o 
  31  -5   0       30.61       52.41    120.35 o 
   2  -4   0    40797.93    40593.66    221.29 o 
   4  -4   0     3098.43     2876.81     62.12 o 
   6  -4   0     3061.00     3006.87     54.35 o 
   8  -4   0     3220.52     2374.05    129.09 o 
  10  -4   0     6204.63     5922.50    110.65 o 
  12  -4   0     2004.21     1898.46     66.00 o 
  18  -4   0      321.92      285.35     91.23 o 
  20  -4   0     2447.73     2498.28    137.82 o 
  22  -4   0      108.01      238.76     97.06 o 
  24  -4   0     1168.30     1139.46    132.00 o 
  26  -4   0     2368.90     2721.51    168.88 o 
  28  -4   0      588.69      661.94    122.29 o 
  30  -4   0       64.02       91.23    126.18 o 
  32  -4   0      148.73      355.23    141.71 o 
   3  -3   0    31573.42    42028.18    190.23 o 
  11  -3   0    42433.03    44693.40    256.23 o 
  13  -3   0     1096.34     1318.05     60.18 o 
  15  -3   0     1130.42     1166.64     60.18 o 
  17  -3   0     1811.27     1529.64    104.82 o 
  19  -3   0     5510.35     5782.73    163.06 o 
  21  -3   0      764.36      673.58    102.88 o 
  23  -3   0      128.33      174.70    106.76 o 
  25  -3   0       24.28       42.71    102.88 o 
  27  -3   0      731.73     1011.35    137.82 o 
  29  -3   0      303.30      345.53    135.88 o 
  31  -3   0      887.73     1226.82    170.82 o 
   4  -2   0    14977.96    16037.91     83.47 o 
  10  -2   0    19672.08    23274.58    163.06 o 
  12  -2   0    55447.74    60723.55    264.00 o 
  14  -2   0     8705.48     8131.54    166.94 o 
  16  -2   0     4138.24     4065.63    212.56 o 
  18  -2   0      408.75      457.39     39.16 o 
  20  -2   0       11.81       23.11     36.63 o 
  22  -2   0      664.46      553.23     99.00 o 
  24  -2   0      342.93      351.35    100.94 o 
  26  -2   0     1037.63     1143.35    132.00 o 
  28  -2   0      248.79      267.88    126.18 o 
  30  -2   0        1.66       25.24    128.12 o 
  32  -2   0      352.64      448.41    128.12 o 
   7  -1   0    23375.13    24192.75    126.18 o 
   9  -1   0    10483.63    11870.23     97.06 o 
  11  -1   0    31135.96    32489.29    244.59 o 
  13  -1   0      611.12      508.79     29.54 o 
  15  -1   0     8870.74     8581.89    165.00 o 
  17  -1   0     1890.61     1598.07     79.59 o 
  19  -1   0      982.06      914.85     91.38 o 
  21  -1   0      594.04      442.59     87.35 o 
  23  -1   0      528.79      735.70    110.65 o 
  25  -1   0     1036.35     1090.94    128.12 o 
  27  -1   0      102.63      147.53    104.82 o 
  29  -1   0      353.81      467.82    124.23 o 
  31  -1   0     1544.66     1816.93    172.76 o 
   6   0   0    40183.43    25791.44    569.73 o 
   8   0   0    22499.60    15854.01    495.97 o 
  10   0   0    10616.38    10922.35    626.03 o 
  12   0   0     1120.48      931.32     44.65 o 
  14   0   0      107.17      103.15     21.88 o 
  16   0   0      522.46      486.81     60.98 o 
  18   0   0      200.66      304.78     52.73 o 
  20   0   0     2937.21     3021.44    203.82 o 
  22   0   0       39.64       11.65     64.82 o 
  24   0   0       10.40        0.00     97.06 o 
  26   0   0      698.28      440.64    108.71 o 
  28   0   0     1403.32     1853.81    153.35 o 
  30   0   0      431.45      493.06    118.41 o 
  32   0   0       74.04      106.76    145.59 o 
   7   1   0    23587.02    23497.81    163.06 o 
   9   1   0    10287.92    11784.82    135.88 o 
  11   1   0    31141.79    32101.06    240.70 o 
  13   1   0      657.07      521.23     50.09 o 
  15   1   0     8996.85     8904.27    118.44 o 
  17   1   0     1778.95     1564.79     66.48 o 
  19   1   0      952.83      983.36     70.60 o 
  21   1   0      490.46      253.06     60.21 o 
  23   1   0      439.33      491.16     82.50 o 
  25   1   0     1069.54     1145.29    130.06 o 
  27   1   0      105.61        7.76    110.65 o 
  29   1   0      346.38      489.17    124.23 o 
  31   1   0     1628.61     2137.22    184.41 o 
  33   1   0      321.17      366.88    139.76 o 
   6   2   0     3356.38     1968.77     29.38 o 
   8   2   0     8789.33     9783.77    133.94 o 
  10   2   0    19740.26    23346.40    207.70 o 
  12   2   0    55646.50    60127.61    341.65 o 
  14   2   0     8550.99     7895.40    113.83 o 
  16   2   0     4146.52     3928.32    106.46 o 
  18   2   0      422.48      399.65     33.91 o 
  20   2   0       19.75       23.29     83.47 o 
  22   2   0      606.88      596.07     72.96 o 
  24   2   0      354.99      385.18     71.97 o 
  26   2   0     1017.23      923.71     88.33 o 
  28   2   0      253.76      168.88    116.47 o 
  30   2   0        0.70       46.59    116.47 o 
  32   2   0      414.01      438.70    132.00 o 
   3   3   0    32294.64    39671.61    182.47 o 
   7   3   0     9905.86    10146.84     61.69 o 
   9   3   0    40197.72    38461.89    273.24 o 
  11   3   0    42475.34    45253.34    934.54 o 
  13   3   0     1065.42     1386.53     35.37 o 
  15   3   0     1149.48     1274.00     89.54 o 
  17   3   0     1881.55     1541.30     96.09 o 
  19   3   0     5637.16     5776.91    157.23 o 
  21   3   0      798.72      742.92    163.06 o 
  23   3   0      119.81      133.79     70.74 o 
  25   3   0       29.80       50.75     70.68 o 
  27   3   0      716.78      807.48     92.46 o 
  29   3   0      336.89      335.82    108.71 o 
  31   3   0      879.64     1203.52    159.18 o 
   2   4   0    40757.95    40665.48    180.53 o 
   4   4   0     3000.93     2639.99     62.12 o 
   6   4   0     2857.98     2830.62     36.47 o 
   8   4   0     3157.20     2317.93     50.29 o 
  10   4   0     6388.67     6149.17     71.39 o 
  12   4   0     2011.50     1987.93     67.30 o 
  14   4   0      863.35      870.72     44.65 o 
  16   4   0      127.92      139.79     22.34 o 
  18   4   0      398.17      420.95     27.55 o 
  20   4   0     2459.81     2387.92     90.31 o 
  22   4   0      112.64      138.44     66.31 o 
  24   4   0     1160.67     1076.44    198.97 o 
  26   4   0     2355.08     2432.71    108.20 o 
  28   4   0      619.86      624.64     90.35 o 
  30   4   0       68.87      108.71    124.23 o 
  32   4   0      134.97      201.88    124.23 o 
   3   5   0    33805.45    32271.88    176.65 o 
   5   5   0    21866.12    21352.82    174.70 o 
   7   5   0     3017.10     3294.45    131.70 o 
   9   5   0     2567.79     2644.93     81.25 o 
  11   5   0    20961.44    22206.58    430.94 o 
  13   5   0     1781.76     1678.39     42.08 o 
  15   5   0      274.49      231.83     31.31 o 
  17   5   0      337.58      313.39     25.79 o 
  19   5   0      130.22       64.37     60.21 o 
  21   5   0       35.12       25.24     62.35 o 
  23   5   0     2163.89     2680.75    147.53 o 
  25   5   0     1974.41     1797.76     91.27 o 
  27   5   0       15.70       11.38     75.95 o 
  29   5   0       50.09        7.81     83.01 o 
  31   5   0       36.97       81.53    110.65 o 
   4   6   0    13055.83    14451.98    157.23 o 
   6   6   0    11742.51    11794.52    132.00 o 
   8   6   0     8869.40     8696.42    122.29 o 
  10   6   0     1356.76     1225.88     40.31 o 
  12   6   0    11213.00    11314.31    349.41 o 
  14   6   0      389.02      400.05     54.49 o 
  16   6   0     1543.48     1610.32     44.58 o 
  18   6   0      191.05      171.79     60.39 o 
  20   6   0      572.70      525.40     72.59 o 
  22   6   0      726.51      560.57     70.00 o 
  24   6   0      249.63      200.41     67.85 o 
  26   6   0      307.72      227.60     76.28 o 
  28   6   0       18.37        0.00    106.76 o 
  30   6   0      312.04      315.87     90.65 o 
   3   7   0     3616.40     3664.92     93.18 o 
   5   7   0     1955.23     1715.99     60.18 o 
   7   7   0      627.09      613.41     52.41 o 
   9   7   0    23879.28    24309.22    234.88 o 
  11   7   0    11457.49    11301.49    410.42 o 
  13   7   0      224.73      186.04     29.81 o 
  15   7   0      202.62      236.70     31.28 o 
  17   7   0       34.46       21.45     54.70 o 
  19   7   0     3340.40     3487.23    100.88 o 
  21   7   0      296.69      225.52     65.84 o 
  23   7   0       65.62       13.20     71.97 o 
  27   7   0       59.84       63.74     77.85 o 
  29   7   0       53.45       59.19     89.09 o 
  31   7   0       27.72       25.24    126.18 o 
   2   8   0     6645.05     7624.90    110.65 o 
   4   8   0      971.77     1286.99     71.82 o 
   6   8   0    10570.15     9845.59    155.29 o 
   8   8   0     1917.63     1826.64     71.82 o 
  10   8   0      404.48      295.06     67.94 o 
  12   8   0      961.33      993.88     87.35 o 
  14   8   0      657.64      741.29     56.23 o 
  16   8   0      328.13      256.81     58.32 o 
  18   8   0      445.62      429.00     65.10 o 
  20   8   0      106.60       80.66     60.98 o 
  22   8   0      610.89      641.46     79.47 o 
  24   8   0      517.58      476.05     80.84 o 
  26   8   0     1125.88     1370.46    133.94 o 
  28   8   0       16.45       16.74     73.19 o 
  30   8   0      108.15      136.00     85.80 o 
   1   9   0     1084.72     1096.76     69.88 o 
   3   9   0     1561.91     1516.05     75.71 o 
   5   9   0     5188.54     5677.91    114.53 o 
   7   9   0     1967.93     1927.58     77.65 o 
   9   9   0     1723.45     1634.46     75.71 o 
  11   9   0      291.07      264.00     71.82 o 
  13   9   0     1218.27     1184.11     99.00 o 
  15   9   0      959.33      854.11     93.18 o 
  17   9   0     1131.03      892.94     97.06 o 
  19   9   0      530.16      503.02     67.93 o 
  21   9   0     2080.64     1931.06    102.88 o 
  23   9   0     3008.07     2909.30    220.32 o 
  25   9   0     1175.75     1199.15     92.58 o 
  27   9   0       41.26       23.60     74.57 o 
  29   9   0      558.17      451.20     82.22 o 
   0  10   0    10666.82    10262.94    151.41 o 
   2  10   0     1843.18     1609.23     75.71 o 
   4  10   0     2161.05     2263.40     91.23 o 
   6  10   0     2640.37     2612.81     95.12 o 
   8  10   0     3236.68     2696.28     99.00 o 
  10  10   0      931.54      828.88     79.59 o 
  12  10   0      579.09      545.47     79.59 o 
  14  10   0      561.89      524.11     87.35 o 
  16  10   0     2346.16     1970.28    120.35 o 
  18  10   0      964.29      974.47    106.76 o 
  20  10   0     1756.87     1797.52    130.06 o 
  22  10   0      150.86       97.06     99.00 o 
  24  10   0       10.79        1.94    108.71 o 
  26  10   0       46.84        0.00     99.00 o 
  28  10   0     2019.66     1778.11    155.29 o 
   1  11   0     2685.38     2587.57     99.00 o 
   3  11   0     2126.69     2195.46     97.06 o 
   5  11   0     1551.64     1467.52     77.65 o 
   7  11   0     2829.80     2981.63    100.94 o 
   9  11   0     1471.54     1595.64     95.12 o 
  13  11   0     4306.56     4674.33    145.59 o 
  15  11   0       45.94       36.88     79.59 o 
  17  11   0     1002.55      737.64     99.00 o 
  19  11   0      478.30      465.88     99.00 o 
  21  11   0      660.98      574.59    100.94 o 
  23  11   0      218.11       91.23    104.82 o 
  25  11   0      152.56       31.06    102.88 o 
  27  11   0      533.45      331.94    128.12 o 
   0  12   0     2051.95     1925.64     95.12 o 
   2  12   0      315.78      277.59     62.12 o 
   4  12   0     1239.87     1125.88     81.53 o 
   6  12   0     2292.09     2337.16    100.94 o 
   8  12   0      209.53      184.41     64.06 o 
  10  12   0       54.70       60.18     66.00 o 
  12  12   0      212.85      165.00     79.59 o 
  14  12   0     1837.66     1776.17    112.59 o 
  16  12   0      923.29     1038.52     97.06 o 
  18  12   0       36.50       64.06     83.47 o 
  20  12   0      130.88       23.29     89.29 o 
  22  12   0      190.85      297.00     99.00 o 
  24  12   0      206.84       44.65    100.94 o 
  26  12   0       81.39       97.06    110.65 o 
   1  13   0     1495.21     1298.82     64.06 o 
   3  13   0     3197.19     2857.40    106.76 o 
   5  13   0      426.27      341.65     66.00 o 
   7  13   0      363.95      438.70     71.82 o 
   9  13   0      509.51      454.23     71.82 o 
  11  13   0      771.40      724.05     83.47 o 
  13  13   0       68.20       36.88     73.76 o 
  15  13   0       56.76      122.29     77.65 o 
  17  13   0      730.32      658.06     97.06 o 
  19  13   0     1324.31     1471.40    118.41 o 
  21  13   0      472.95      310.59     99.00 o 
  23  13   0       26.84       29.12     95.12 o 
   0  14   0     1461.07     1257.88     79.59 o 
   2  14   0     1013.56     1046.32     57.65 o 
   4  14   0      291.47      211.59     62.12 o 
   6  14   0      453.83      479.47     71.82 o 
  10  14   0      667.26      661.94     79.59 o 
  12  14   0       71.89       21.35     73.76 o 
  14  14   0     1139.65     1071.52    102.88 o 
  16  14   0      292.59      217.41     89.29 o 
  18  14   0     1474.29     1657.76    126.18 o 
   1  15   0       62.81       66.82     43.86 o 
   3  15   0      261.92      249.99     48.60 o 
   5  15   0      146.68      186.35     69.88 o 
   7  15   0      301.49      273.70     64.06 o 
   9  15   0       23.46       31.06     64.06 o 
  11  15   0      385.64      302.82     77.65 o 
  -6 -20   1       30.37        0.00    108.71 o 
  -4 -20   1       82.09       40.76    110.65 o 
  -7 -19   1      168.15       56.29    100.94 o 
  -5 -19   1      365.53      472.43     96.05 o 
  -3 -19   1       54.54      102.82     79.87 o 
  -1 -19   1      268.48      260.46     86.44 o 
   1 -19   1      367.55      361.06     90.59 o 
   3 -19   1      171.94      139.93     86.34 o 
   5 -19   1      736.46      681.99    106.76 o 
   7 -19   1       52.67       27.18    102.88 o 
   9 -19   1      212.39      128.12    104.82 o 
 -10 -18   1      616.63      681.08     92.21 o 
  -8 -18   1      345.27      324.51     84.40 o 
  -6 -18   1       40.36       78.43     80.08 o 
  -4 -18   1      437.64      351.54     85.30 o 
  -2 -18   1      424.57      272.33     80.08 o 
   0 -18   1      125.23      180.11     82.97 o 
   2 -18   1      302.72      269.92     82.32 o 
   4 -18   1      157.20       52.17     83.74 o 
   6 -18   1     1010.14     1009.40    101.13 o 
   8 -18   1      509.74      541.72     93.97 o 
  10 -18   1       46.06       53.92     77.79 o 
 -15 -17   1      193.17      168.88    120.35 o 
 -13 -17   1      124.42      153.35    133.94 o 
 -11 -17   1        4.11       36.06     65.72 o 
  -9 -17   1      725.00      618.49     81.81 o 
  -7 -17   1     1757.79     1650.45     98.94 o 
  -5 -17   1      874.14      873.65    173.73 o 
  -3 -17   1      157.13      160.78     78.70 o 
  -1 -17   1     1179.38     1303.96     95.39 o 
   1 -17   1      129.72      157.65     74.08 o 
   3 -17   1      875.90      709.49     87.09 o 
   5 -17   1      322.89      300.22     84.27 o 
   7 -17   1      253.59      284.31     77.54 o 
   9 -17   1      274.49      240.84     77.47 o 
  11 -17   1      178.02      142.78     73.51 o 
  13 -17   1     1091.12     1385.99    161.12 o 
 -18 -16   1      952.52     1069.58    149.47 o 
 -16 -16   1     1284.63     1021.05    145.59 o 
 -14 -16   1      726.13      770.64    141.71 o 
 -12 -16   1        6.42       46.61     65.36 o 
 -10 -16   1      232.15      234.88     74.54 o 
  -8 -16   1       57.28       66.11     72.27 o 
  -6 -16   1      393.25      441.38     76.10 o 
  -4 -16   1      156.09       95.87     70.44 o 
  -2 -16   1      153.37      123.26     70.00 o 
   0 -16   1      523.50      526.70     82.32 o 
   2 -16   1      588.15      578.88     76.17 o 
   4 -16   1      881.02      874.60     85.78 o 
   6 -16   1      808.98      908.78     87.68 o 
   8 -16   1       85.66       42.12     72.40 o 
  10 -16   1      330.25      272.07     74.56 o 
  12 -16   1      367.76      457.38     82.52 o 
  14 -16   1      317.90      217.41    135.88 o 
  16 -16   1      147.52       87.35    130.06 o 
 -21 -15   1     1119.85      922.05    135.88 o 
 -19 -15   1      261.95      374.64    135.88 o 
 -17 -15   1      198.56      256.23    124.23 o 
 -15 -15   1      955.48     1075.41    141.71 o 
 -13 -15   1      590.70      586.44     73.96 o 
 -11 -15   1       26.08       18.87     62.95 o 
  -9 -15   1      848.30      829.80     77.33 o 
  -7 -15   1     1079.78     1069.64    181.50 o 
  -5 -15   1       62.60       56.29     64.51 o 
  -3 -15   1     1369.84     1403.62     84.34 o 
  -1 -15   1      762.58      694.87     76.83 o 
   1 -15   1      669.52      607.73     74.72 o 
   3 -15   1     1140.50     1116.51     85.10 o 
   5 -15   1      154.05       85.24     61.72 o 
   7 -15   1     1242.31     1474.90    158.21 o 
   9 -15   1      538.85      608.81     86.38 o 
  11 -15   1      442.68      481.43     93.18 o 
  13 -15   1      205.40      239.85     73.54 o 
  15 -15   1      670.38      774.53    128.12 o 
  17 -15   1      758.71      640.58    141.71 o 
  19 -15   1      143.20       73.76    135.88 o 
 -22 -14   1       41.17       48.53    120.35 o 
 -20 -14   1      362.68      355.23    112.59 o 
 -18 -14   1     2186.82     2457.52    176.65 o 
 -16 -14   1      517.40      429.00    124.23 o 
 -14 -14   1      288.15      298.67     63.47 o 
 -12 -14   1      255.03      320.24     61.98 o 
 -10 -14   1     3687.36     3901.11    116.88 o 
  -8 -14   1      955.61      983.59     76.82 o 
  -6 -14   1      160.65       83.92     61.90 o 
  -4 -14   1      243.59      311.96     65.50 o 
  -2 -14   1      226.71      171.65     67.09 o 
   0 -14   1      207.83      204.56     66.48 o 
   2 -14   1      192.22      164.05     61.72 o 
   4 -14   1     1946.53     2023.95     90.09 o 
   6 -14   1      484.01      398.14     67.22 o 
   8 -14   1     2744.71     2827.25    139.76 o 
  10 -14   1     1730.19     1703.25    134.91 o 
  12 -14   1      114.79      148.66     65.20 o 
  14 -14   1      431.67      558.97     69.49 o 
  16 -14   1      983.87     1306.40    135.88 o 
  18 -14   1     1745.28     1892.64    163.06 o 
  20 -14   1      319.31      264.00    122.29 o 
  22 -14   1       22.50        0.00    124.23 o 
 -25 -13   1        1.73       34.94    114.53 o 
 -23 -13   1       19.65       50.47    114.53 o 
 -21 -13   1      809.40     1007.47    139.76 o 
 -19 -13   1     1310.52     1238.46    137.82 o 
 -17 -13   1     1209.62     1364.64    143.65 o 
 -15 -13   1      435.58      495.10     65.71 o 
 -13 -13   1      609.66      608.39     68.22 o 
 -11 -13   1     2336.75     2168.13    122.29 o 
  -9 -13   1      296.36      256.20     59.69 o 
  -7 -13   1     3006.86     2896.90    103.87 o 
  -5 -13   1     1157.97     1199.57     75.73 o 
  -3 -13   1      759.47      873.44     99.97 o 
  -1 -13   1     1028.99      892.17     72.71 o 
   1 -13   1       82.11      110.60     59.70 o 
   3 -13   1      268.74      249.22     66.21 o 
   5 -13   1      611.48      627.90     70.20 o 
   7 -13   1     1002.00      912.87     77.65 o 
   9 -13   1      345.60      367.14     65.50 o 
  11 -13   1     2478.79     2331.93    162.09 o 
  13 -13   1     1298.55     1437.51     93.18 o 
  15 -13   1      355.51      418.37     66.39 o 
  17 -13   1      337.71      283.41    112.59 o 
  19 -13   1      251.73      264.00    124.23 o 
  21 -13   1      646.84      475.59    120.35 o 
  23 -13   1       25.45        0.00    110.65 o 
  25 -13   1       32.03       34.94    122.29 o 
 -26 -12   1       33.35       27.18    108.71 o 
 -24 -12   1      602.05      561.00    118.41 o 
 -22 -12   1      707.04      737.64    120.35 o 
 -20 -12   1      592.51      570.70    116.47 o 
 -18 -12   1      829.72     1077.35    128.12 o 
 -16 -12   1     1326.54     1337.46     87.35 o 
 -14 -12   1      490.77      538.64     64.61 o 
 -12 -12   1      614.35      711.18     72.79 o 
 -10 -12   1     2083.12     2157.33     87.68 o 
  -8 -12   1      590.25      599.41     61.90 o 
  -6 -12   1     3695.16     3901.19    104.19 o 
  -4 -12   1     8191.48     8592.89    143.95 o 
  -2 -12   1     1101.64     1051.15     71.22 o 
   0 -12   1     2726.42     2939.10    111.62 o 
   2 -12   1     4011.19     3877.97    167.91 o 
   4 -12   1     4971.70     5013.38    171.79 o 
   6 -12   1     1218.35     1457.00    130.06 o 
   8 -12   1      546.41      589.57     64.33 o 
  10 -12   1      736.75      649.76     64.67 o 
  12 -12   1      655.55      726.75     69.96 o 
  14 -12   1      305.07      366.46     61.37 o 
  16 -12   1      858.51      925.94    126.18 o 
  18 -12   1       78.73       25.24    102.88 o 
  20 -12   1       74.46        0.00    116.47 o 
  22 -12   1      255.17      285.35    120.35 o 
  24 -12   1      880.07      836.64    128.12 o 
  26 -12   1      100.79       97.06    122.29 o 
 -27 -11   1      317.33      225.18    102.88 o 
 -25 -11   1      278.66      343.59    114.53 o 
 -23 -11   1      321.59      275.65    102.88 o 
 -21 -11   1     1186.32     1178.29    126.18 o 
 -19 -11   1      284.70      283.41     97.06 o 
 -17 -11   1      388.33      392.12    108.71 o 
 -15 -11   1      255.72      254.25     54.92 o 
 -13 -11   1      409.94      472.06     58.89 o 
 -11 -11   1     2769.02     2864.60    112.59 o 
  -9 -11   1     1173.09     1187.76     68.09 o 
  -7 -11   1     2965.58     2822.51     90.65 o 
  -5 -11   1       78.78       90.23     53.58 o 
  -3 -11   1     5048.11     5071.62    119.38 o 
  -1 -11   1     7148.83     7184.25    174.70 o 
   1 -11   1     7788.71     7692.84    182.47 o 
   3 -11   1     4969.02     5086.16    111.81 o 
   5 -11   1     2740.53     2591.97     84.21 o 
   7 -11   1     5514.53     5653.62    112.74 o 
   9 -11   1      652.61      652.23     83.47 o 
  11 -11   1     4793.22     5017.91    149.47 o 
  13 -11   1      677.76      675.53     79.59 o 
  15 -11   1     2847.57     2991.34    118.41 o 
  21 -11   1      630.50      460.06    110.65 o 
  23 -11   1       29.93       19.41     97.06 o 
  25 -11   1      636.65      803.64    130.06 o 
  27 -11   1      911.88     1022.99    137.82 o 
 -26 -10   1      936.57      884.62     91.37 o 
 -24 -10   1      329.42      293.12    104.82 o 
 -22 -10   1      164.05      102.88     97.06 o 
 -20 -10   1      961.71     1182.17    122.29 o 
 -18 -10   1     3508.01     3552.33    157.23 o 
 -16 -10   1     1548.42     1696.58    130.06 o 
 -14 -10   1      134.22       95.63     46.95 o 
 -12 -10   1      536.81      594.64     66.97 o 
 -10 -10   1    12186.10    12209.93    231.00 o 
  -8 -10   1     3094.08     2690.46    122.29 o 
  -6 -10   1     1410.20     1321.60     65.50 o 
  -4 -10   1      447.62      410.96     56.08 o 
  -2 -10   1     1347.90     1470.45     63.73 o 
   0 -10   1      123.00       87.92     49.36 o 
   2 -10   1     2355.75     2181.87    106.76 o 
   4 -10   1     3360.64     3505.75    124.23 o 
   6 -10   1      740.74      646.41     81.53 o 
   8 -10   1     1294.09     1222.93     89.29 o 
  10 -10   1     8959.69     9890.24    176.65 o 
  12 -10   1      919.15     1116.17     79.59 o 
  14 -10   1     1768.39     1869.34    100.94 o 
  24 -10   1       69.81       19.41     95.12 o 
  26 -10   1      274.86      363.28     86.68 o 
 -27  -9   1        8.86       38.13     77.85 o 
 -25  -9   1      293.02      270.28     80.97 o 
 -23  -9   1       85.27      100.94     97.06 o 
 -21  -9   1      769.97      764.82    106.76 o 
 -19  -9   1      325.16      234.88     97.06 o 
 -17  -9   1      792.08      792.00    100.94 o 
 -15  -9   1     5296.13     5223.68    114.53 o 
 -13  -9   1     8228.42     8241.25    111.39 o 
 -11  -9   1       27.08       36.88     41.43 o 
  -9  -9   1     2491.51     2714.92     73.22 o 
  -7  -9   1      474.27      511.01     46.63 o 
  -5  -9   1     2888.41     2860.89     80.67 o 
  -3  -9   1     2689.35     2535.02     75.34 o 
  -1  -9   1     2312.29     2242.98     69.23 o 
   1  -9   1    10647.77    10992.89    129.00 o 
   3  -9   1     1437.42     1725.70     97.06 o 
   5  -9   1     2716.61     2628.34     93.18 o 
   7  -9   1     3924.34     4449.15    130.06 o 
   9  -9   1      374.30      406.30     37.68 o 
  11  -9   1     5514.79     4472.45     89.29 o 
  13  -9   1     8401.04     9007.01    159.18 o 
  25  -9   1      317.50      349.41    124.23 o 
  27  -9   1       52.59      131.36     78.77 o 
 -28  -8   1      212.82      295.06    145.59 o 
 -26  -8   1      289.64      305.97     74.95 o 
 -24  -8   1     1259.55     1514.38     93.27 o 
 -22  -8   1     1680.76     1663.58    116.47 o 
 -20  -8   1      361.60      275.65     93.18 o 
 -14  -8   1       46.41       31.06     42.71 o 
 -12  -8   1    15607.08    16202.91    180.53 o 
 -10  -8   1     2273.30     2422.57     65.64 o 
  -8  -8   1     9064.80     9759.25    131.03 o 
  -6  -8   1    10961.30    10144.53    176.65 o 
  -4  -8   1       97.01      141.01     38.14 o 
  -2  -8   1     1334.47     1366.76     61.58 o 
   0  -8   1    11275.10    13336.52    142.02 o 
   2  -8   1    32231.11    32889.17    281.47 o 
   4  -8   1      364.17      437.30     39.64 o 
   6  -8   1     1988.81     1700.40     47.56 o 
   8  -8   1     1230.40     1267.58     83.47 o 
  10  -8   1      535.98      382.41     46.59 o 
  12  -8   1     2089.47     1725.70     56.29 o 
  14  -8   1       66.93       79.59     23.29 o 
  24  -8   1      151.59       83.47    114.53 o 
  26  -8   1      260.60      378.53    126.18 o 
  28  -8   1      613.52      825.00    153.35 o 
 -29  -7   1      719.54     1005.52    172.76 o 
 -27  -7   1      703.96      584.29    126.18 o 
 -25  -7   1       43.17        4.82     66.93 o 
 -23  -7   1      235.57      230.47     72.89 o 
 -13  -7   1      540.58      539.64     42.71 o 
 -11  -7   1     1647.12     1997.46     66.00 o 
  -9  -7   1    21152.64    22240.98    307.67 o 
  -7  -7   1       40.49       44.78     23.95 o 
  -5  -7   1     1957.79     1659.92     62.93 o 
  -3  -7   1      976.35      972.52     73.76 o 
  -1  -7   1    69932.73    74789.23    411.53 o 
   1  -7   1    69023.16    71809.55    394.06 o 
   3  -7   1     7181.38     6964.90    133.94 o 
   5  -7   1     6438.33     7501.19    191.20 o 
   7  -7   1      814.84      765.10     36.84 o 
   9  -7   1     7147.22     7289.08    122.29 o 
  11  -7   1      305.65      335.71     33.97 o 
  13  -7   1      376.88      333.88     27.18 o 
  23  -7   1      302.11      295.06    126.18 o 
  25  -7   1       72.74       36.88    128.12 o 
  27  -7   1     1205.68     1191.88    161.12 o 
  29  -7   1      885.95     1030.76    157.23 o 
 -30  -6   1      205.51      242.65    149.47 o 
 -28  -6   1      563.07      609.53    141.71 o 
 -26  -6   1      780.95      785.01    145.59 o 
 -24  -6   1      584.88      550.11     70.02 o 
 -22  -6   1      145.05       64.06    116.47 o 
 -12  -6   1    15925.38    15869.03    141.71 o 
 -10  -6   1    24227.61    28391.57    394.06 o 
  -8  -6   1     3187.34     3310.52     91.23 o 
  -6  -6   1    10925.31    10659.05    269.01 o 
  -4  -6   1    13721.81    15839.53    142.04 o 
  -2  -6   1     9102.58     8867.25    130.06 o 
   0  -6   1     3354.10     3012.69     69.88 o 
   2  -6   1    21013.06    22187.53    223.23 o 
   6  -6   1     3096.49     2857.00     82.91 o 
   8  -6   1     2835.37     2804.73    169.81 o 
  10  -6   1      254.62      316.20     25.84 o 
  12  -6   1      110.10      128.12     21.35 o 
  22  -6   1       62.05       52.41    114.53 o 
  24  -6   1       25.34        5.82    118.41 o 
  26  -6   1      569.47      543.53    124.23 o 
  28  -6   1       81.12        0.00    141.71 o 
  30  -6   1     1704.56     1849.93    180.53 o 
 -31  -5   1      557.45      823.05    165.00 o 
 -29  -5   1      264.98      324.17    145.59 o 
 -27  -5   1      132.05      139.76    120.35 o 
 -25  -5   1      129.51      194.90     61.04 o 
 -23  -5   1      456.41      380.47    126.18 o 
 -21  -5   1     1494.81     1273.40    124.23 o 
 -11  -5   1      908.63      947.29     42.71 o 
  -9  -5   1      809.42      915.80     77.65 o 
  -7  -5   1     5590.86     6344.19    203.04 o 
  -5  -5   1    13861.64    13446.46    120.35 o 
  -3  -5   1    15732.51    14791.37    243.62 o 
  -1  -5   1     2644.04     3045.69    104.82 o 
   1  -5   1    25330.22    26797.79    190.23 o 
   3  -5   1    38387.69    41907.83    264.00 o 
   5  -5   1     3497.80     2819.86     38.24 o 
   7  -5   1      863.81     1310.73     82.25 o 
   9  -5   1     7600.82     8372.25    116.47 o 
  21  -5   1     1981.66     1933.40    135.88 o 
  23  -5   1      970.28      889.05    126.18 o 
  25  -5   1      207.96      287.29    114.53 o 
  27  -5   1      232.62      316.41    130.06 o 
  29  -5   1      717.58      718.23    143.65 o 
  31  -5   1      987.92     1298.64    182.47 o 
 -32  -4   1      485.16      660.00    141.71 o 
 -30  -4   1       26.54        3.88    120.35 o 
 -28  -4   1       89.89      102.88    118.41 o 
 -26  -4   1     1214.24     1267.58    139.76 o 
 -24  -4   1      255.10      234.88    116.47 o 
 -22  -4   1      607.90      448.41    104.82 o 
 -20  -4   1     1946.15     2242.05    133.94 o 
 -18  -4   1       72.00       31.06     81.53 o 
 -10  -4   1    15332.13    14120.53   1059.88 o 
  -8  -4   1    15064.95    16966.48     92.29 o 
  -6  -4   1      995.74     1201.96     34.41 o 
  -4  -4   1     5655.48     5499.81     59.97 o 
  -2  -4   1     9877.49    10070.08    147.53 o 
   0  -4   1   186135.97   188842.44   2011.05 o 
   2  -4   1   175474.64   173052.98   1768.40 o 
   4  -4   1     5904.82     5972.89     89.29 o 
   6  -4   1      362.29      277.49     16.50 o 
   8  -4   1     5571.32     5146.03     67.94 o 
  10  -4   1    10828.28    12339.99    176.65 o 
  12  -4   1     9904.95     9958.18    122.29 o 
  18  -4   1      621.33      535.76     95.12 o 
  20  -4   1     1583.06     1539.34    116.47 o 
  22  -4   1     2313.50     2051.81    137.82 o 
  24  -4   1      231.49      277.59    110.65 o 
  26  -4   1      335.56      298.94    110.65 o 
  28  -4   1      139.60      304.76    126.18 o 
  30  -4   1     1563.67     2088.69    188.29 o 
  32  -4   1      272.11      287.29    155.29 o 
 -31  -3   1      703.77      776.47    143.65 o 
 -29  -3   1      547.47      679.41    135.88 o 
 -27  -3   1     1344.56     1490.82    151.41 o 
 -25  -3   1      188.15      170.82    116.47 o 
 -23  -3   1      908.15      838.58    122.29 o 
 -21  -3   1     1733.06     1770.34    124.23 o 
 -19  -3   1     2448.32     2651.63    133.94 o 
 -17  -3   1     5535.97     4856.80    135.88 o 
 -15  -3   1     5753.17     5664.45    166.94 o 
 -13  -3   1      170.71      137.82     15.53 o 
 -11  -3   1     5605.54     5934.14    112.59 o 
  -9  -3   1    22107.10    23462.87    165.00 o 
  -7  -3   1     4080.67     4181.29     61.15 o 
  -5  -3   1      517.13      587.14     49.50 o 
  -3  -3   1    52380.06    58286.86    500.82 o 
   3  -3   1    15689.08    14781.98    104.82 o 
   5  -3   1      131.21      202.50     17.60 o 
  11  -3   1    12073.93    10923.11    178.59 o 
  13  -3   1      900.86      906.52     54.35 o 
  15  -3   1     1478.37     1370.46     56.29 o 
  17  -3   1     3340.45     3037.92    122.29 o 
  19  -3   1     3956.75     4004.63    145.59 o 
  21  -3   1     1871.67     1993.58    128.12 o 
  23  -3   1      284.71      353.29    102.88 o 
  25  -3   1     1334.37     1457.82    128.12 o 
  27  -3   1     1805.75     1795.58    151.41 o 
  29  -3   1      254.67      341.65    118.41 o 
  31  -3   1       64.98        0.00    132.00 o 
 -32  -2   1       64.20       44.65    141.71 o 
 -30  -2   1      155.44      217.41    114.53 o 
 -28  -2   1      111.19       87.35    108.71 o 
 -26  -2   1      966.77      918.17    130.06 o 
 -24  -2   1     7496.95     7551.13    213.53 o 
 -22  -2   1      389.55      582.35    100.94 o 
 -20  -2   1      947.16      700.76     99.00 o 
 -18  -2   1      566.85      640.06     46.43 o 
 -16  -2   1     5266.44     4182.14    504.70 o 
 -14  -2   1     1501.16     1375.03     54.92 o 
 -12  -2   1    25761.69    26955.62    553.23 o 
  -8  -2   1     2596.72     3160.22     71.82 o 
  -6  -2   1     7177.65     4935.84    161.12 o 
   4  -2   1    31381.02    26738.38    635.73 o 
   8  -2   1     2543.77     2397.34     58.23 o 
  10  -2   1     2921.99     3063.16     71.82 o 
  12  -2   1     2291.24     1960.27     59.25 o 
  14  -2   1     2556.74     2486.87    130.34 o 
  16  -2   1     3377.22     3045.03    137.56 o 
  18  -2   1      875.33      728.02     35.09 o 
  20  -2   1     2540.56     2690.46    132.00 o 
  22  -2   1      338.19      392.12     93.18 o 
  24  -2   1     1225.08     1465.58    130.06 o 
  26  -2   1      151.65      155.29    102.88 o 
  28  -2   1      577.29      661.94    118.41 o 
  30  -2   1      505.63      423.17    137.82 o 
  32  -2   1      789.57      978.35    166.94 o 
 -31  -1   1     1755.15     2354.63    188.29 o 
 -29  -1   1       34.14       13.59     99.00 o 
 -27  -1   1       18.83        3.88    112.59 o 
 -25  -1   1      564.37      582.35    112.59 o 
 -23  -1   1     2173.67     2436.16    139.76 o 
 -21  -1   1     1751.56     1529.64    114.53 o 
 -19  -1   1      295.32      384.35     85.41 o 
 -17  -1   1     5193.72     4874.27    151.41 o 
 -13  -1   1     1672.27     1378.23     46.59 o 
 -11  -1   1     4182.49     4394.21    202.85 o 
  -9  -1   1      778.98      884.53     47.28 o 
  -7  -1   1    23182.23    18745.35    372.70 o 
   5  -1   1    10758.49    14822.74    128.12 o 
   9  -1   1     3898.23     3038.74     93.60 o 
  11  -1   1    30026.86    31550.74    777.59 o 
  13  -1   1     5382.75     5340.89    112.73 o 
  15  -1   1     5797.20     5125.37    165.79 o 
  17  -1   1     1969.69     1578.71    118.63 o 
  19  -1   1      291.79      170.49     31.48 o 
  21  -1   1      934.60      939.65     69.96 o 
  23  -1   1      659.67      516.35     99.00 o 
  25  -1   1     2085.69     2412.87    141.71 o 
  27  -1   1     1726.39     1500.52    141.71 o 
  29  -1   1      359.79      339.70    114.53 o 
  31  -1   1      546.86      741.53    161.12 o 
 -32   0   1      837.43     1005.52    157.23 o 
 -30   0   1        2.64        0.00    122.29 o 
 -28   0   1        1.68        1.94    108.71 o 
 -26   0   1       21.95       46.59     93.18 o 
 -24   0   1       35.68        1.94     97.06 o 
 -22   0   1      550.54      578.47     95.12 o 
 -20   0   1     1331.73     1578.17    106.76 o 
 -18   0   1     1806.37     1610.10    140.73 o 
 -16   0   1     4603.83     4676.62    170.82 o 
 -14   0   1       55.69        2.81     41.11 o 
 -12   0   1     8443.08     8173.81    244.59 o 
 -10   0   1    93354.18    93533.70   1688.81 o 
  -8   0   1    36231.44    35872.02   1602.92 o 
  -6   0   1    53350.79    55958.89    652.23 o 
   6   0   1     3619.50     3472.04    133.94 o 
   8   0   1    21918.86    22545.26    287.29 o 
  10   0   1    26937.30    25052.48    230.03 o 
  12   0   1      455.93      628.90     41.19 o 
  14   0   1      449.00      437.38     29.14 o 
  16   0   1     2995.42     3374.90    163.06 o 
  18   0   1       38.24       32.21     55.27 o 
  20   0   1     2936.88     3312.31    136.85 o 
  22   0   1       16.88       36.35     64.47 o 
  24   0   1      141.64      138.07     69.36 o 
  26   0   1      163.17      196.06    100.94 o 
  28   0   1      131.35       56.29    114.53 o 
  30   0   1       56.09      128.12    130.06 o 
  32   0   1       79.47        0.00    116.47 o 
 -33   1   1       24.07      114.53    122.29 o 
 -31   1   1     1652.80     1576.23    153.35 o 
 -29   1   1       32.04       48.53     99.00 o 
 -27   1   1       10.17        3.88     95.12 o 
 -25   1   1      568.46      405.70    104.82 o 
 -23   1   1     2206.22     2329.40    137.82 o 
 -21   1   1     1830.32     1788.74     84.21 o 
 -19   1   1      356.12      353.20     75.71 o 
 -17   1   1     5303.67     5240.88    107.04 o 
 -15   1   1     6277.84     5574.98     88.46 o 
 -13   1   1     1479.84     1347.12     99.00 o 
 -11   1   1     4089.94     4491.62    156.26 o 
  -9   1   1      735.43      932.34     42.55 o 
  -7   1   1    23331.04    21425.96    528.00 o 
   5   1   1    11126.49    14964.45    118.41 o 
   7   1   1    31053.24    27318.64    718.23 o 
   9   1   1     4069.60     3671.01    153.35 o 
  11   1   1    30106.06    31951.08   1420.93 o 
  13   1   1     5330.07     5107.10    216.44 o 
  15   1   1     5822.45     5589.63    107.73 o 
  17   1   1     2057.65     1766.58    191.20 o 
  19   1   1      238.37      146.78     60.21 o 
  21   1   1      854.77      748.01     79.59 o 
  23   1   1      700.60      636.30     76.54 o 
  25   1   1     2070.73     2230.40    135.88 o 
  27   1   1     1721.72     1422.87    132.00 o 
  29   1   1      392.10      465.88    120.35 o 
  31   1   1      503.89      595.94    149.47 o 
  33   1   1       79.86        0.00    137.82 o 
 -32   2   1       59.13        0.00    143.65 o 
 -30   2   1      149.19      246.53    126.18 o 
 -28   2   1      112.34       54.35     95.12 o 
 -26   2   1      968.49      726.00    114.53 o 
 -24   2   1     7526.89     7563.42    305.73 o 
 -22   2   1      489.93      562.62     73.43 o 
 -20   2   1      952.11      656.06     32.04 o 
 -18   2   1      630.31      638.29     27.98 o 
 -16   2   1     5263.23     4483.58    344.65 o 
 -14   2   1     1573.94     1327.76     38.82 o 
 -12   2   1    25805.91    27233.82    854.11 o 
 -10   2   1     8582.08    10620.76    106.37 o 
  -8   2   1     2489.77     3122.34     61.58 o 
  -6   2   1     7220.97     5096.02     93.23 o 
   6   2   1     3667.17     5578.07     75.95 o 
   8   2   1     2448.43     2153.87    104.12 o 
  10   2   1     3041.01     2970.14     53.13 o 
  12   2   1     2271.66     1745.55    120.44 o 
  14   2   1     2595.94     2397.21    160.56 o 
  16   2   1     3353.85     2897.39    331.90 o 
  18   2   1      867.81      663.11     57.47 o 
  20   2   1     2489.11     2580.71     91.09 o 
  22   2   1      457.38      436.34     83.47 o 
  24   2   1     1210.23     1283.65     88.09 o 
  26   2   1      141.62      132.47     79.47 o 
  28   2   1      586.22      570.80     84.80 o 
  30   2   1      511.16      411.53    120.35 o 
  32   2   1      792.69      727.94    137.82 o 
 -31   3   1      725.58      687.17    126.18 o 
 -29   3   1      548.55      683.29    132.00 o 
 -27   3   1     1332.23     1166.64    124.23 o 
 -25   3   1      198.22      134.71     74.35 o 
 -23   3   1      887.79      787.86     89.29 o 
 -21   3   1     1800.28     1788.69     84.34 o 
 -19   3   1     2428.80     2572.71     76.25 o 
 -17   3   1     5432.32     4413.63    168.05 o 
 -15   3   1     5795.76     5477.62    392.12 o 
 -13   3   1      151.21      182.96     19.29 o 
 -11   3   1     5645.41     6126.32    132.00 o 
  -9   3   1    21564.38    23838.95    391.31 o 
  -7   3   1     4373.78     4490.15     37.60 o 
  -5   3   1      532.53      617.51     28.36 o 
   1   3   1   108773.42    96586.59    275.65 o 
   3   3   1    15489.46    14688.80    112.59 o 
   5   3   1      111.68      158.69     28.82 o 
   7   3   1     6342.88     7546.44    102.88 o 
   9   3   1     3602.64     3920.43    192.18 o 
  11   3   1    12017.50    10663.67    122.29 o 
  13   3   1      874.54      973.04     41.97 o 
  15   3   1     1464.95     1366.91     79.53 o 
  17   3   1     3224.38     2776.57    183.44 o 
  19   3   1     3871.97     3721.85    158.61 o 
  21   3   1     1858.03     1872.54     88.14 o 
  23   3   1      278.74      223.03     70.39 o 
  25   3   1     1357.41     1300.88     85.78 o 
  27   3   1     1819.44     1806.18    134.91 o 
  29   3   1      233.56      225.07     85.80 o 
  31   3   1       57.18      128.12    137.82 o 
 -32   4   1      518.47      516.35    145.59 o 
 -30   4   1       41.73        1.94    106.76 o 
 -28   4   1       73.28       91.23    110.65 o 
 -26   4   1     1219.19     1004.63    130.06 o 
 -24   4   1      262.98      216.67     75.34 o 
 -22   4   1      558.00      388.24     68.63 o 
 -20   4   1     1950.44     1966.85     85.07 o 
 -18   4   1       70.63       55.64     16.65 o 
 -16   4   1      270.60      288.32     31.35 o 
 -14   4   1     2126.74     1902.77     30.22 o 
 -12   4   1    36964.78    38773.21    350.38 o 
 -10   4   1    15126.77    14551.09    474.90 o 
  -8   4   1    15152.54    16774.50    117.45 o 
  -6   4   1     1075.33     1275.35     48.53 o 
  -2   4   1     9492.59     9927.12     87.35 o 
   2   4   1   175780.17   164758.39    409.59 o 
   6   4   1      410.78      320.30     20.13 o 
   8   4   1     5473.79     5181.97     46.89 o 
  10   4   1    10528.60    10962.19    304.36 o 
  12   4   1    10007.48     9925.94     74.31 o 
  14   4   1       44.39       27.83     22.02 o 
  16   4   1     2600.41     2655.96    138.79 o 
  18   4   1      614.03      521.80     33.32 o 
  20   4   1     1639.39     1404.10     75.34 o 
  22   4   1     2312.42     2058.97    106.76 o 
  24   4   1      229.53      177.53     67.85 o 
  26   4   1      341.04      411.07     97.06 o 
  28   4   1      139.95      144.51     78.82 o 
  30   4   1     1508.61     1807.29    122.07 o 
  32   4   1      283.51      205.76    122.29 o 
 -31   5   1      518.30      595.94    139.76 o 
 -29   5   1      246.03      232.94    114.53 o 
 -27   5   1      111.43      103.47     70.68 o 
 -25   5   1      134.38      130.74     78.20 o 
 -23   5   1      474.85      483.09     77.33 o 
 -21   5   1     1571.00     1484.96     80.29 o 
 -19   5   1      798.75      774.31     69.96 o 
 -17   5   1       68.68       45.66     18.26 o 
 -15   5   1     6815.67     6521.57     97.63 o 
 -13   5   1    14475.76    14141.29    107.73 o 
 -11   5   1      899.94      883.78     37.92 o 
  -9   5   1      797.46      890.16     43.34 o 
  -7   5   1     5570.26     5811.49    231.97 o 
  -5   5   1    13585.99    13671.63    126.18 o 
  -3   5   1    15450.12    14791.68    100.94 o 
  -1   5   1     2622.04     3461.10     73.76 o 
   1   5   1    25335.55    29338.78    186.35 o 
   3   5   1    37907.51    42387.30    248.47 o 
   5   5   1     3277.99     2651.63     58.23 o 
   7   5   1      768.92     1282.28     45.39 o 
   9   5   1     7702.98     8089.64     69.21 o 
  11   5   1    16983.05    17260.38    116.47 o 
  13   5   1     7058.24     6933.18    105.58 o 
  15   5   1     3105.87     2837.05    153.35 o 
  17   5   1       53.99       75.71     25.49 o 
  19   5   1     1035.47      737.66     67.85 o 
  21   5   1     1863.08     1751.21     85.71 o 
  23   5   1      937.36      893.06     82.32 o 
  25   5   1      217.20      244.31     72.96 o 
  27   5   1      224.76      153.37     80.08 o 
  29   5   1      750.49     1033.63    102.51 o 
  31   5   1     1004.61      989.99    137.82 o 
 -30   6   1      221.30      198.00    128.12 o 
 -28   6   1      538.29      396.05     83.74 o 
 -26   6   1      772.07      731.32     87.09 o 
 -24   6   1      593.36      446.96     79.58 o 
 -22   6   1      197.45      243.93     71.34 o 
 -20   6   1      142.05      107.79     65.19 o 
 -16   6   1     2266.54     2067.19     75.34 o 
 -14   6   1      113.93       80.57     59.21 o 
 -12   6   1    16030.37    16414.50    199.94 o 
 -10   6   1    24423.13    28740.90    275.65 o 
  -8   6   1     3172.09     3332.98    110.65 o 
  -6   6   1    10965.78     9513.65    106.76 o 
  -4   6   1    13704.44    15808.85    157.23 o 
  -2   6   1     8793.97     9102.13     85.41 o 
   2   6   1    20789.18    23132.87    203.82 o 
   4   6   1    24547.39    26476.59    159.18 o 
   6   6   1     3121.48     2892.31    267.88 o 
   8   6   1     2617.18     2765.71    179.25 o 
  10   6   1      219.55      270.04     32.11 o 
  12   6   1      131.90      228.62     30.66 o 
  14   6   1      248.31      245.90     30.11 o 
  16   6   1     1139.18     1046.76     38.32 o 
  18   6   1     1228.09     1221.48     85.41 o 
  20   6   1     1155.96     1136.62    128.12 o 
  22   6   1      107.38       19.22     67.68 o 
  24   6   1       37.98       25.24     67.22 o 
  26   6   1      568.58      493.92     78.70 o 
  28   6   1       74.73       53.38     72.75 o 
  30   6   1     1678.25     1699.91    304.76 o 
 -31   7   1      210.12      277.59    137.82 o 
 -29   7   1      748.33      888.72     98.71 o 
 -27   7   1      757.35      814.95     88.94 o 
 -25   7   1       41.58       32.32     72.05 o 
 -23   7   1      247.17      197.24     69.96 o 
 -21   7   1      143.78      143.02     63.55 o 
 -19   7   1      282.79      322.15     82.50 o 
 -17   7   1      115.32      103.31     55.27 o 
 -15   7   1     1183.19     1014.69    132.00 o 
 -13   7   1      506.37      489.76     51.25 o 
 -11   7   1     1612.96     2040.17     85.41 o 
  -7   7   1       42.97       81.53     42.71 o 
  -5   7   1     1883.68     1535.46     67.94 o 
  -3   7   1     1152.41     1104.52     58.23 o 
  -1   7   1    70125.88    75643.34    300.88 o 
   1   7   1    69119.09    67834.04    335.82 o 
   3   7   1     7154.70     7244.43    120.35 o 
   5   7   1     6576.01     7467.66    126.18 o 
   7   7   1      687.08      587.28     41.44 o 
   9   7   1     6911.58     7162.93     92.21 o 
  11   7   1      327.32      352.15     38.06 o 
  13   7   1      363.70      422.90     36.56 o 
  15   7   1     1307.77     1326.67     52.82 o 
  17   7   1      197.01      234.49     59.60 o 
  19   7   1     3575.83     3653.73    184.41 o 
  21   7   1      742.61      616.21     80.56 o 
  23   7   1      296.46      146.75     67.97 o 
  25   7   1       44.56       51.69     76.17 o 
  27   7   1     1221.59     1210.10    108.71 o 
  29   7   1      873.00      989.07    227.12 o 
  31   7   1      403.51      331.94    133.94 o 
 -30   8   1      103.34      231.19     83.74 o 
 -28   8   1      190.71      202.48     82.32 o 
 -26   8   1      309.74      286.28     78.70 o 
 -24   8   1     1277.50     1161.52     91.09 o 
 -22   8   1     1629.44     1585.21    132.00 o 
 -20   8   1      339.21      280.69     64.93 o 
 -18   8   1      918.80      958.81     76.82 o 
 -16   8   1     2773.13     2698.75    116.47 o 
 -14   8   1       60.87       81.15     55.97 o 
 -12   8   1    15618.13    14682.98    199.94 o 
 -10   8   1     2293.37     2282.81     89.29 o 
  -6   8   1    10652.52     9896.06    130.06 o 
  -4   8   1      120.07      128.12     40.76 o 
  -2   8   1     1231.75     1158.88     56.29 o 
   2   8   1    32241.35    34970.10    254.29 o 
   8   8   1     1359.94     1368.52     91.23 o 
  10   8   1      470.23      405.70     75.71 o 
  12   8   1     2115.62     1989.69    100.94 o 
  14   8   1       56.56      141.71     73.76 o 
  16   8   1     4769.55     4415.31    103.63 o 
  18   8   1      345.88      343.44     65.84 o 
  20   8   1      863.97      816.36     75.95 o 
  22   8   1     1742.94     1605.24    153.35 o 
  24   8   1      153.62      138.99     74.08 o 
  26   8   1      270.04      246.94     80.84 o 
  28   8   1      608.71      616.24     92.58 o 
  30   8   1     1359.41     1121.99    155.29 o 
 -29   9   1      108.75      106.76     79.61 o 
 -27   9   1        5.87       23.10     74.80 o 
 -25   9   1      287.00      335.17     78.09 o 
 -23   9   1       82.22       92.83     72.79 o 
 -21   9   1      737.77      814.47    124.23 o 
 -19   9   1      322.94      318.16     66.48 o 
 -17   9   1      817.63      920.70    119.38 o 
 -15   9   1     5330.47     5064.50    145.59 o 
 -13   9   1     8263.11     7937.43    159.18 o 
 -11   9   1       33.19       33.00     60.18 o 
  -9   9   1     2608.55     2661.34     93.18 o 
  -7   9   1      405.56      382.41     52.41 o 
  -5   9   1     2681.70     2649.69     85.41 o 
  -3   9   1     2861.32     2676.87     79.59 o 
  -1   9   1     2325.16     2018.81     67.94 o 
   3   9   1     1324.61     1318.05     83.47 o 
   5   9   1     2581.76     2135.28     83.47 o 
   7   9   1     3807.96     4245.33    128.12 o 
   9   9   1      372.96      378.53     69.88 o 
  11   9   1     5390.77     4979.09    135.88 o 
  13   9   1     8286.07     8343.13    180.53 o 
  15   9   1     2701.86     2880.69    126.18 o 
  17   9   1       13.02       23.29     85.41 o 
  19   9   1     1565.50     1630.58    124.23 o 
  21   9   1     2338.51     2461.49    247.50 o 
  23   9   1      228.54      157.63     70.44 o 
  25   9   1      322.36      282.81     81.59 o 
  27   9   1       51.66        1.94     77.85 o 
  29   9   1      136.30      160.03     82.63 o 
 -28  10   1      152.29      186.50     88.53 o 
 -26  10   1      934.92      978.65    168.88 o 
 -24  10   1      336.25      288.26     74.12 o 
 -22  10   1      137.34       60.18     89.29 o 
 -20  10   1      951.23      920.11    112.59 o 
 -18  10   1     3516.86     3750.33    141.71 o 
 -16  10   1     1555.06     1502.46    104.82 o 
 -14  10   1      134.44       11.65     71.82 o 
 -12  10   1      576.45      590.11     73.76 o 
 -10  10   1    12232.11    11462.58    180.53 o 
  -8  10   1     2948.93     2824.40     93.18 o 
  -6  10   1     1340.35     1339.40     71.82 o 
  -4  10   1      380.43      339.70     56.29 o 
  -2  10   1     1295.00     1168.58     58.23 o 
   0  10   1      137.72      123.82     37.78 o 
   2  10   1     2411.18     1989.69     85.41 o 
   4  10   1     3424.44     3707.63    116.47 o 
   6  10   1      651.13      586.23     73.76 o 
   8  10   1     1181.79     1021.05     85.41 o 
  10  10   1     8905.27     8337.31    166.94 o 
  12  10   1      965.23      974.47     89.29 o 
  14  10   1     1746.21     1968.34    116.47 o 
  16  10   1      573.86      595.94     99.00 o 
  18  10   1     3459.89     3158.28    147.53 o 
  20  10   1     3157.51     3055.39    149.47 o 
  22  10   1      222.69      196.06     99.00 o 
  24  10   1       68.06        0.00    110.65 o 
  26  10   1      283.23      231.00    112.59 o 
  28  10   1      170.54      203.82    120.35 o 
 -27  11   1      344.95      310.59    126.18 o 
 -25  11   1      280.25      279.53    112.59 o 
 -23  11   1      343.51      231.00     97.06 o 
 -21  11   1     1162.81     1154.99    116.47 o 
 -19  11   1      269.08      287.29     87.35 o 
 -17  11   1      419.18      436.76     89.29 o 
 -15  11   1      256.68      184.41     81.53 o 
 -13  11   1      412.50      388.23     79.59 o 
 -11  11   1     2805.28     3041.81    108.71 o 
  -9  11   1     1135.46     1085.11     73.76 o 
  -7  11   1     2931.18     2804.98    100.94 o 
  -5  11   1       65.49       44.65     50.47 o 
  -3  11   1     5095.41     4711.21    114.53 o 
  -1  11   1     7232.61     7058.08    126.18 o 
   1  11   1     7721.78     7382.25    133.94 o 
   5  11   1     2894.95     2740.93    104.82 o 
   9  11   1      662.82      665.82     85.41 o 
  11  11   1     4831.15     3888.16    139.76 o 
  13  11   1      652.09      592.06     91.23 o 
  15  11   1     2788.59     2923.40    132.00 o 
  17  11   1     1035.61      873.52    106.76 o 
  19  11   1      341.00      427.06    104.82 o 
  21  11   1      597.16      634.76    114.53 o 
  23  11   1       33.37        0.00    104.82 o 
  25  11   1      619.46      545.47    116.47 o 
  27  11   1      894.99      788.11    141.71 o 
 -26  12   1       22.43        0.00     97.06 o 
 -24  12   1      608.51      561.00    110.65 o 
 -22  12   1      747.86      739.58    108.71 o 
 -20  12   1      567.34      543.53    100.94 o 
 -18  12   1      803.02      788.11     95.12 o 
 -16  12   1     1241.93     1172.46     99.00 o 
 -14  12   1      458.64      553.23     81.53 o 
 -12  12   1      637.56      576.53     77.65 o 
 -10  12   1     2067.01     2049.87    100.94 o 
  -8  12   1      546.91      584.29     67.94 o 
  -6  12   1     3807.18     3829.92    108.71 o 
  -4  12   1     8208.35     8389.72    147.53 o 
  -2  12   1     1113.34      964.76     69.88 o 
   0  12   1     2659.20     2747.71    116.47 o 
   2  12   1     3891.96     3707.63    122.29 o 
   4  12   1     4742.85     5004.33    139.76 o 
   6  12   1     1206.94     1436.46     95.12 o 
   8  12   1      504.57      683.29     83.47 o 
  10  12   1      746.94      706.58     83.47 o 
  12  12   1      665.10      531.88     89.29 o 
  14  12   1      313.46      298.94     91.23 o 
  16  12   1      871.91      743.47    100.94 o 
  18  12   1       65.97       56.29     91.23 o 
  20  12   1       53.27       33.00     97.06 o 
  22  12   1      267.28      330.00    106.76 o 
  24  12   1      895.97      584.29    114.53 o 
  26  12   1      100.28      176.65    120.35 o 
 -21  13   1      834.06      803.64    108.71 o 
 -19  13   1     1360.20     1279.23    110.65 o 
 -17  13   1     1264.44     1088.99    102.88 o 
 -15  13   1      439.75      417.35     83.47 o 
 -13  13   1      596.47      526.06     81.53 o 
 -11  13   1     2335.18     2240.11    102.88 o 
  -9  13   1      292.73      232.94     64.06 o 
  -7  13   1     3039.01     2684.63    106.76 o 
  -5  13   1     1138.22     1129.76     71.82 o 
  -3  13   1      775.32      788.11     75.71 o 
  -1  13   1     1063.23     1084.06     54.97 o 
   1  13   1      104.07       93.66     40.56 o 
   3  13   1      253.03      213.53     71.82 o 
   5  13   1      565.93      462.00     75.71 o 
   7  13   1     1007.49      904.58     83.47 o 
   9  13   1      350.29      392.12     77.65 o 
  11  13   1     2495.27     2560.40    124.23 o 
  13  13   1     1318.55     1354.93    108.71 o 
  15  13   1      317.28      269.82     89.29 o 
  17  13   1      309.06      238.76     93.18 o 
  19  13   1      226.53      260.12    100.94 o 
  21  13   1      606.22      751.23    118.41 o 
  23  13   1       20.20        0.00    104.82 o 
  25  13   1       42.68        0.00     97.06 o 
 -16  14   1      545.17      648.35     93.18 o 
 -14  14   1      268.29      271.76     77.65 o 
 -12  14   1      225.54      227.12     69.88 o 
 -10  14   1     3650.05     4051.21    128.12 o 
  -8  14   1      951.55     1120.05     79.59 o 
  -6  14   1      147.57      130.06     58.23 o 
  -4  14   1      217.71      281.47     62.12 o 
  -2  14   1      214.88      195.12     44.74 o 
   0  14   1      214.55      176.34     44.22 o 
   2  14   1      191.11      169.70     40.92 o 
   4  14   1     1935.17     1880.99    100.94 o 
   6  14   1      464.66      434.82     79.59 o 
   8  14   1     2907.04     2841.87    124.23 o 
  10  14   1     1814.06     1880.99    112.59 o 
  12  14   1      126.06      116.47     81.53 o 
  14  14   1      382.57      419.29     93.18 o 
  16  14   1      905.91      945.35    108.71 o 
  18  14   1     1696.60     1898.46    133.94 o 
  20  14   1      334.77      392.12    100.94 o 
  -3  15   1     1306.65     1427.38     62.03 o 
  -1  15   1      723.18      626.18     67.94 o 
   1  15   1      653.86      616.70     51.77 o 
   3  15   1     1090.84      993.55     63.09 o 
   5  15   1      182.12       83.47     69.88 o 
   7  15   1     1256.89     1486.93    100.94 o 
   9  15   1      555.25      623.11     89.29 o 
  11  15   1      421.21      196.06     81.53 o 
  13  15   1      212.44      209.65     93.18 o 
  15  15   1      626.98      549.35    100.94 o 
  -4  16   1      187.74      147.53     69.88 o 
  -2  16   1      169.46      135.88     71.82 o 
   0  16   1      477.13      489.17     85.41 o 
   2  16   1      486.87      496.94     83.47 o 
   4  16   1      809.97      700.76     87.35 o 
  -6 -20   2     1045.69     1096.76    141.71 o 
  -4 -20   2       37.23       83.47    118.41 o 
  -7 -19   2       40.83       62.12    110.65 o 
  -5 -19   2      627.40      664.52    135.88 o 
  -3 -19   2      200.22      143.63     82.63 o 
  -1 -19   2      743.46      703.99    100.94 o 
   1 -19   2      756.63      753.04     88.53 o 
   3 -19   2      501.43      436.31     85.78 o 
   5 -19   2     1127.41     1199.04    177.62 o 
   7 -19   2       32.00       29.12    114.53 o 
   9 -19   2      401.52      454.23    122.29 o 
 -10 -18   2      182.37      190.23    120.35 o 
  -8 -18   2      550.92      402.40     88.32 o 
  -6 -18   2      243.76      229.78     77.85 o 
  -4 -18   2      682.44      760.25     89.19 o 
  -2 -18   2     1982.44     2168.70    112.94 o 
   0 -18   2      162.42       99.74     71.82 o 
   2 -18   2      108.23       68.97     76.82 o 
   4 -18   2       49.23       38.82     72.75 o 
   6 -18   2     1797.65     1825.87    267.88 o 
   8 -18   2      440.13      447.50    129.09 o 
  10 -18   2      168.78       81.75     83.43 o 
 -15 -17   2      221.97      236.82    135.88 o 
 -13 -17   2       13.15        0.00    100.94 o 
 -11 -17   2      153.48      147.53    126.18 o 
  -9 -17   2     1200.83     1195.00     97.01 o 
  -7 -17   2      442.47      294.35     77.85 o 
  -5 -17   2      601.96      629.80     85.66 o 
  -3 -17   2      333.27      323.50     82.50 o 
  -1 -17   2       47.05       16.96     73.35 o 
   1 -17   2      250.66      220.97     74.05 o 
   3 -17   2     2206.07     2066.77    284.38 o 
   5 -17   2     1003.91      980.80     93.22 o 
   7 -17   2      347.20      315.84     81.03 o 
   9 -17   2      442.23      461.79     88.96 o 
  11 -17   2       13.11        8.26     74.35 o 
  13 -17   2      453.51      543.53    145.59 o 
 -18 -16   2      410.33      361.06    137.82 o 
 -16 -16   2      387.62      328.06    141.71 o 
 -14 -16   2      314.42      246.53    110.65 o 
 -12 -16   2      102.64      109.51     66.71 o 
 -10 -16   2      957.59     1084.58     88.09 o 
  -8 -16   2     1832.21     1936.97    102.48 o 
  -6 -16   2      924.83      830.93     95.12 o 
  -4 -16   2       52.65       17.06     71.22 o 
  -2 -16   2      219.14      147.71     73.43 o 
   0 -16   2      861.58     1046.04     90.59 o 
   2 -16   2     1531.77     1421.82     95.03 o 
   4 -16   2       49.23       21.04     75.73 o 
   6 -16   2       14.35        2.71     68.82 o 
   8 -16   2      613.58      471.96     85.66 o 
  10 -16   2      948.30      877.21     90.35 o 
  12 -16   2      556.63      562.20     83.91 o 
  14 -16   2     1182.53     1187.99    137.82 o 
  16 -16   2      105.62       44.65    108.71 o 
 -21 -15   2      224.94      242.65    133.94 o 
 -19 -15   2      363.26      264.00    118.41 o 
 -17 -15   2      605.31      578.47    122.29 o 
 -15 -15   2       71.27       58.23     97.06 o 
 -13 -15   2     1375.04     1385.76    157.23 o 
 -11 -15   2     2204.32     1882.35    139.76 o 
  -9 -15   2      471.11      451.12     68.47 o 
  -7 -15   2       14.98        3.88     65.22 o 
  -5 -15   2      244.66      186.31     65.10 o 
  -3 -15   2      461.47      367.95     67.93 o 
  -1 -15   2      284.71      297.36     72.40 o 
   1 -15   2      819.70      789.11     76.87 o 
   3 -15   2      116.81      166.50     67.22 o 
   5 -15   2     1032.32      971.70     84.34 o 
   7 -15   2     1750.80     1778.50     99.34 o 
   9 -15   2       68.45      116.86     67.61 o 
  11 -15   2       18.20        0.00     64.67 o 
  13 -15   2      530.35      618.87     81.13 o 
  15 -15   2     1014.39     1211.29    149.47 o 
  17 -15   2      796.31      960.88    143.65 o 
  19 -15   2      483.09      397.94    149.47 o 
 -24 -14   2      349.99      495.00    128.12 o 
 -22 -14   2      308.49      399.88    126.18 o 
 -20 -14   2      885.58      875.47    137.82 o 
 -18 -14   2     1497.22     1475.29    149.47 o 
 -16 -14   2      205.17      166.94    108.71 o 
 -14 -14   2      226.46      263.25     61.41 o 
 -12 -14   2      366.93      379.73     64.06 o 
 -10 -14   2      184.18      169.63     65.76 o 
  -8 -14   2      531.94      476.94     66.88 o 
  -6 -14   2      202.88      189.27     65.30 o 
  -4 -14   2     1333.77     1253.93     86.34 o 
  -2 -14   2     1825.20     1667.66     86.44 o 
   0 -14   2      586.25      498.46     71.34 o 
   2 -14   2       92.05      113.87     64.12 o 
   4 -14   2      191.84      198.87     69.96 o 
   6 -14   2     1776.65     1632.52    126.18 o 
   8 -14   2     1857.95     1794.53     90.31 o 
  10 -14   2      305.03      304.59     69.06 o 
  12 -14   2      356.29      394.64     74.62 o 
  14 -14   2      926.82      956.63     84.88 o 
  16 -14   2      145.51      108.71    120.35 o 
  18 -14   2     1067.42     1308.35    149.47 o 
  20 -14   2       75.05        1.94    128.12 o 
  22 -14   2      128.46       50.47    132.00 o 
 -25 -13   2      624.49      522.17    128.12 o 
 -23 -13   2       32.68       21.35    100.94 o 
 -21 -13   2      130.36      153.35    110.65 o 
 -19 -13   2      381.21      463.94    118.41 o 
 -17 -13   2     2345.63     2381.81    161.12 o 
 -15 -13   2      394.37      405.70    116.47 o 
 -13 -13   2      251.49      247.90     57.09 o 
 -11 -13   2      522.97      528.20     64.22 o 
  -9 -13   2      111.77      127.83     59.15 o 
  -7 -13   2     3090.19     3332.98    141.71 o 
  -5 -13   2      663.54      556.95     67.22 o 
  -3 -13   2       56.31       20.55     58.23 o 
  -1 -13   2      252.04      224.83     62.44 o 
   1 -13   2     4720.34     4666.62    163.06 o 
   3 -13   2     7610.29     7924.36    155.29 o 
   5 -13   2     1761.23     1692.03     86.18 o 
   7 -13   2      828.30      792.47     99.97 o 
   9 -13   2     1210.84     1128.49     78.84 o 
  11 -13   2      107.49       90.83     63.90 o 
  13 -13   2     1245.24     1362.79     82.63 o 
  15 -13   2     1246.57     1171.07     92.21 o 
  17 -13   2      231.25      137.82    110.65 o 
  19 -13   2      585.38      689.11    130.06 o 
  21 -13   2      296.40      217.41    122.29 o 
  23 -13   2       42.82       54.35    110.65 o 
 -26 -12   2      197.95      174.70    112.59 o 
 -24 -12   2      192.07       89.29    100.94 o 
 -22 -12   2      234.20       99.00     93.18 o 
 -20 -12   2     1060.74     1290.88    139.76 o 
 -18 -12   2      931.56      813.35    120.35 o 
 -16 -12   2     1149.87     1238.46    128.12 o 
 -14 -12   2     3947.33     4222.04    128.12 o 
 -12 -12   2      144.69      106.90     54.22 o 
 -10 -12   2     6510.74     6643.75    125.21 o 
  -8 -12   2     6777.34     6813.04    130.72 o 
  -6 -12   2     8437.82     8700.92    140.09 o 
  -4 -12   2     2737.58     2655.51    141.71 o 
  -2 -12   2      477.05      471.31     60.98 o 
   0 -12   2     7815.70     8680.89    199.94 o 
   2 -12   2     8135.34     8183.44    162.09 o 
   4 -12   2      519.81      425.12     64.33 o 
   6 -12   2     1474.51     1477.35     84.44 o 
   8 -12   2     1172.23     1186.05     97.06 o 
  10 -12   2     1891.19     2189.64    120.35 o 
  12 -12   2       82.58      174.70     75.71 o 
  14 -12   2     2860.81     2958.34    135.88 o 
  22 -12   2      101.54       62.12     99.00 o 
  24 -12   2      854.91     1240.40    145.59 o 
  26 -12   2      161.86      118.41    104.82 o 
 -27 -11   2       65.21        7.76     99.00 o 
 -25 -11   2      436.33      592.06    122.29 o 
 -23 -11   2      152.43       54.35     95.12 o 
 -21 -11   2      462.04      425.12    108.71 o 
 -19 -11   2      657.64      871.58    118.41 o 
 -17 -11   2      236.27      151.41     95.12 o 
 -15 -11   2      432.35      422.27     50.55 o 
 -13 -11   2     6081.54     6701.68    116.47 o 
 -11 -11   2     7660.19     7964.60    166.94 o 
  -9 -11   2     1259.30     1429.93     69.96 o 
  -7 -11   2      826.31      677.96     65.71 o 
  -5 -11   2     1402.51     1528.61     76.72 o 
  -3 -11   2     1870.11     1958.89     78.70 o 
  -1 -11   2       87.39      118.32     55.83 o 
   1 -11   2     8368.88     8656.53    156.26 o 
   3 -11   2     1033.35     1113.53     99.00 o 
   5 -11   2     7922.88     7929.66    184.41 o 
   7 -11   2     4362.43     4668.50    147.53 o 
   9 -11   2     1200.26     1424.82     91.23 o 
  11 -11   2        7.10       19.41     73.76 o 
  13 -11   2      735.62      652.23     83.47 o 
  25 -11   2      660.60      704.64    118.41 o 
  27 -11   2      275.46      326.12    112.59 o 
 -26 -10   2      125.05       68.36     79.94 o 
 -24 -10   2      468.94      512.47    108.71 o 
 -22 -10   2      405.15      320.29     97.06 o 
 -20 -10   2      567.84      386.29     95.12 o 
 -18 -10   2     3371.95     3451.39    159.18 o 
 -16 -10   2     3473.90     3265.90     82.31 o 
 -14 -10   2      288.35      271.70     48.70 o 
 -12 -10   2       22.27       63.00     43.09 o 
 -10 -10   2     3647.72     3711.51    116.47 o 
  -8 -10   2     3626.31     3699.75     92.25 o 
  -6 -10   2     3600.09     3771.73     90.09 o 
  -4 -10   2     1993.91     1926.88     74.57 o 
  -2 -10   2      732.24      847.26     56.95 o 
   0 -10   2     2987.62     3069.32     87.15 o 
   2 -10   2      104.61       58.23     67.94 o 
   4 -10   2     4710.86     5105.27    137.82 o 
   6 -10   2      844.92      826.94     83.47 o 
   8 -10   2      414.96      320.29     67.94 o 
  10 -10   2     4486.63     4697.62    145.59 o 
  12 -10   2     7546.65     8717.78    172.76 o 
  14 -10   2     2320.23     2432.28    116.47 o 
  26 -10   2      385.63      337.76    165.00 o 
 -27  -9   2      837.16      997.02     95.81 o 
 -25  -9   2     1838.76     1972.66    108.21 o 
 -23  -9   2     3024.87     3131.10    149.47 o 
 -21  -9   2       15.76        0.00     85.41 o 
 -17  -9   2     4742.91     5010.15    168.88 o 
 -15  -9   2     4864.08     4891.60     82.31 o 
 -13  -9   2     2012.44     2028.52    116.47 o 
 -11  -9   2      108.45      141.20     44.09 o 
  -9  -9   2     6381.40     6148.00     87.89 o 
  -7  -9   2      573.13      614.36     65.03 o 
  -5  -9   2     3639.66     3682.67     87.56 o 
  -3  -9   2      399.96      433.46     47.22 o 
  -1  -9   2     5908.53     6358.80    107.73 o 
   1  -9   2     5398.36     5633.26    139.76 o 
   3  -9   2     5727.52     6332.08    145.59 o 
   5  -9   2     4857.22     4885.91    130.06 o 
   7  -9   2     2257.04     2313.87    106.76 o 
   9  -9   2      533.74      516.73     38.76 o 
  11  -9   2     3599.95     4443.33    126.18 o 
  13  -9   2      790.16      852.17     83.47 o 
  25  -9   2      180.99      132.00    139.76 o 
  27  -9   2      444.73      347.47    159.18 o 
 -28  -8   2       72.71      120.35    145.59 o 
 -26  -8   2       41.27       69.40     69.27 o 
 -24  -8   2       80.43       98.21     70.55 o 
 -22  -8   2     3540.56     3235.92    143.65 o 
 -20  -8   2     2259.69     1941.17    120.35 o 
 -18  -8   2     1031.27     1147.23    102.88 o 
 -16  -8   2     3191.59     2744.81    122.29 o 
 -14  -8   2     1964.14     1939.22     69.88 o 
 -12  -8   2      839.13      864.91     52.32 o 
 -10  -8   2     5053.05     5433.83     84.27 o 
  -8  -8   2     9761.00    10610.73    207.70 o 
  -6  -8   2     7030.74     6886.63    137.82 o 
  -4  -8   2     6126.30     6581.88     93.66 o 
  -2  -8   2    10957.76    10379.41    184.41 o 
   0  -8   2    23936.05    26597.86    271.76 o 
   2  -8   2    27621.91    30996.54    279.53 o 
   4  -8   2     3469.65     3478.61    135.88 o 
   6  -8   2     2993.01     3003.93    132.00 o 
   8  -8   2     1647.40     1677.17     67.94 o 
  10  -8   2     5933.67     5246.97     97.06 o 
  12  -8   2     4677.03     4864.56    120.35 o 
  24  -8   2      606.71      745.41    145.59 o 
  28  -8   2      427.60      413.47    161.12 o 
 -29  -7   2      198.62      316.41    155.29 o 
 -27  -7   2      318.66      137.82    112.59 o 
 -25  -7   2       12.40        1.94     63.50 o 
 -23  -7   2      333.22      250.41     69.88 o 
 -21  -7   2       22.34       29.12     77.65 o 
 -19  -7   2     2138.69     1875.17    108.71 o 
 -17  -7   2      424.47      378.53     83.47 o 
 -15  -7   2     3599.52     3323.28    130.06 o 
 -13  -7   2     3747.10     3789.59     62.89 o 
 -11  -7   2    13931.44    15720.15    125.31 o 
  -9  -7   2    28868.80    29980.53    160.58 o 
  -7  -7   2      659.21      710.06     37.78 o 
  -5  -7   2     8804.84     9420.48    135.88 o 
  -3  -7   2     5878.46     7029.48    101.13 o 
  -1  -7   2     6788.42     6541.73    149.47 o 
   1  -7   2    14293.37    14731.78    135.88 o 
   3  -7   2     4910.36     4439.45     89.29 o 
   5  -7   2     4088.72     4618.19    221.29 o 
   7  -7   2      553.10      629.85     32.61 o 
   9  -7   2     5501.15     4866.50     79.59 o 
  11  -7   2      431.70      428.55     85.41 o 
  25  -7   2       29.31       15.53    122.29 o 
  27  -7   2      185.79      248.47    147.53 o 
  29  -7   2      255.72      306.70    166.94 o 
 -30  -6   2      211.16      203.82    139.76 o 
 -28  -6   2      179.62      436.76    135.88 o 
 -26  -6   2      192.47      130.17     64.08 o 
 -24  -6   2       67.64       60.18     64.92 o 
 -22  -6   2      463.36      425.83     64.93 o 
 -20  -6   2      217.04      128.12     66.00 o 
 -18  -6   2     1237.82     1061.82     91.23 o 
 -16  -6   2     5070.72     5246.97    139.76 o 
 -14  -6   2     1066.04     1083.17     79.59 o 
 -12  -6   2      444.65      431.07     32.41 o 
 -10  -6   2     2684.88     3164.43     74.66 o 
  -8  -6   2     8175.47     7891.94    180.53 o 
  -6  -6   2    12224.77    11893.52    161.12 o 
  -4  -6   2    16156.08    16703.73    194.12 o 
  -2  -6   2    46336.51    47372.55    196.23 o 
   0  -6   2     3154.34     3398.73     86.38 o 
   2  -6   2     1236.04     1367.07     45.62 o 
   4  -6   2     3725.14     4699.59    165.97 o 
   6  -6   2     5898.82     5698.57    188.48 o 
   8  -6   2     1898.86     1938.32     41.29 o 
  10  -6   2     3520.59     3166.04     81.53 o 
  22  -6   2      715.88      790.05    128.12 o 
  24  -6   2       12.52        0.00    118.41 o 
  26  -6   2     1047.12     1088.99    155.29 o 
  28  -6   2      153.73      108.71    128.12 o 
  30  -6   2      691.07      900.70    174.70 o 
 -31  -5   2      401.87      609.53    159.18 o 
 -29  -5   2      680.25      929.82    153.35 o 
 -27  -5   2      184.79      203.82    126.18 o 
 -25  -5   2     2043.16     2185.46    107.73 o 
 -23  -5   2     2489.63     2597.29    124.23 o 
 -21  -5   2     1061.96      863.20     65.71 o 
 -19  -5   2     1058.49      943.41    114.53 o 
 -11  -5   2     5590.27     5514.72    435.79 o 
  -9  -5   2      985.98     1017.81     46.13 o 
  -7  -5   2     1298.28     1362.10     25.44 o 
  -5  -5   2    15306.75    15823.40     99.52 o 
  -3  -5   2      995.11      799.76     58.23 o 
  -1  -5   2    36111.41    36387.45    295.06 o 
   1  -5   2    51361.68    57128.45    285.35 o 
   3  -5   2    20610.68    22379.70    180.53 o 
   5  -5   2     2974.82     3434.51     53.63 o 
   7  -5   2      743.24      962.53     74.97 o 
   9  -5   2     3474.72     2858.43    375.85 o 
  21  -5   2     1637.12     1741.23    133.94 o 
  23  -5   2      427.85      483.35    110.65 o 
  25  -5   2      238.97      300.88    122.29 o 
  27  -5   2      826.57      615.35    130.06 o 
  31  -5   2      416.45      485.29    135.88 o 
 -32  -4   2      399.49      652.23    155.29 o 
 -30  -4   2      381.17      504.70    141.71 o 
 -28  -4   2       81.11      137.82    120.35 o 
 -26  -4   2      457.35      586.23    122.29 o 
 -24  -4   2      309.09      298.11     56.34 o 
 -22  -4   2     3136.87     2940.79     87.55 o 
 -20  -4   2     4470.69     4511.27    166.94 o 
 -18  -4   2     1118.24     1011.35    100.94 o 
 -14  -4   2     1443.63     1174.41     42.71 o 
 -10  -4   2      600.94      679.96     47.00 o 
  -8  -4   2     2181.64     2180.09     78.73 o 
  -6  -4   2     2465.15     2392.07     33.90 o 
  -4  -4   2     3077.65     2972.76     40.92 o 
  -2  -4   2     7487.96     8026.72    112.59 o 
   0  -4   2    59734.86    60657.38    990.97 o 
   2  -4   2    56320.17    65167.96    484.32 o 
   4  -4   2     3261.80     3477.22     43.68 o 
   6  -4   2     1595.72     2065.40     56.29 o 
   8  -4   2     3519.34     3919.21    102.88 o 
  18  -4   2      561.77      559.06     99.00 o 
  20  -4   2      206.49       83.47     91.23 o 
  22  -4   2     2629.94     2606.99    145.59 o 
  24  -4   2     2149.58     2302.22    145.59 o 
  26  -4   2     3107.93     3666.86    184.41 o 
  28  -4   2      876.98     1088.99    135.88 o 
  30  -4   2     1140.79     1444.23    159.18 o 
 -31  -3   2      106.70       95.12    110.65 o 
 -29  -3   2       10.16        1.94    116.47 o 
 -27  -3   2     1096.19     1129.76    139.76 o 
 -25  -3   2     1288.46     1430.64    143.65 o 
 -23  -3   2      702.67      732.62    115.50 o 
 -21  -3   2      351.68      320.29    102.88 o 
 -19  -3   2     2613.90     2773.93    149.47 o 
 -17  -3   2      994.97      801.70     97.06 o 
 -15  -3   2     3352.04     2826.86    151.41 o 
 -13  -3   2      932.65      536.42    124.23 o 
 -11  -3   2    19429.88    20626.83    168.88 o 
  -9  -3   2    28853.57    30053.13    209.65 o 
  -7  -3   2     3370.93     3506.85     93.26 o 
  -5  -3   2     2996.18     2674.36     52.48 o 
  -1  -3   2     5533.81     6918.31     85.41 o 
   1  -3   2     3573.21     2620.57     34.94 o 
   3  -3   2     8810.50     6509.66     97.06 o 
   7  -3   2     3998.31     3937.29    383.38 o 
   9  -3   2      645.63      661.58     42.29 o 
  11  -3   2     3700.66     4029.08    270.79 o 
  15  -3   2     8098.20     8012.79    134.91 o 
  17  -3   2     2487.37     2395.40    114.53 o 
  19  -3   2     4075.93     3812.45    145.59 o 
  21  -3   2     2889.38     2742.87    133.94 o 
  23  -3   2     1057.35     1001.64    114.53 o 
  25  -3   2      124.11       89.29    108.71 o 
  27  -3   2      405.78      475.59    130.06 o 
  29  -3   2      658.19      760.94    145.59 o 
  31  -3   2      640.03      524.11    151.41 o 
 -32  -2   2        5.80        0.00    128.12 o 
 -30  -2   2       32.45       29.12    126.18 o 
 -28  -2   2      233.06      124.23    100.94 o 
 -26  -2   2      487.91      564.88    128.12 o 
 -24  -2   2       20.60       38.11     45.78 o 
 -22  -2   2      508.76      601.76    106.76 o 
 -20  -2   2     1082.20      945.35    116.47 o 
 -18  -2   2     1294.00     1307.15     45.45 o 
 -16  -2   2     4824.03     4203.83    366.20 o 
 -14  -2   2     9549.67     7929.21    338.23 o 
 -12  -2   2      947.06      927.29     77.46 o 
 -10  -2   2    12864.89    12899.05    130.06 o 
  -8  -2   2    23665.16    25768.97    166.94 o 
  -4  -2   2    30949.04    31553.65    168.88 o 
   6  -2   2     5615.22     6673.73    116.47 o 
   8  -2   2     3946.81     3596.65    111.62 o 
  10  -2   2     1482.40     1731.52     66.00 o 
  12  -2   2     7141.61     7585.70    103.85 o 
  14  -2   2     4708.95     4363.57     83.77 o 
  16  -2   2     2342.59     2395.69     64.06 o 
  18  -2   2     4605.13     4328.53    196.80 o 
  20  -2   2     5186.17     4817.97    165.00 o 
  22  -2   2      473.70      452.29     97.06 o 
  24  -2   2      134.92      116.47     93.18 o 
  26  -2   2      564.48      726.00    118.41 o 
  28  -2   2      192.22      186.35    120.35 o 
  30  -2   2     1387.09     1820.81    178.59 o 
  32  -2   2      409.36      452.29    151.41 o 
 -31  -1   2      467.96      518.29    124.23 o 
 -29  -1   2        6.01        9.71    118.41 o 
 -27  -1   2      505.98      496.94    124.23 o 
 -25  -1   2     3057.97     2824.40    145.59 o 
 -23  -1   2      826.46      806.28     49.25 o 
 -21  -1   2      863.48      869.64    110.65 o 
 -19  -1   2     1122.15     1436.46    110.65 o 
 -17  -1   2     1813.16     1702.40     99.00 o 
 -15  -1   2    13885.10    12911.29    180.53 o 
 -13  -1   2     3416.68     2394.07     75.18 o 
 -11  -1   2    32353.04    34344.81    170.82 o 
  -9  -1   2     6170.17     6548.58    154.86 o 
  -7  -1   2    23033.19    24714.92    137.82 o 
   5  -1   2     4814.20     4821.86     69.88 o 
   9  -1   2    16582.71    18202.81    116.67 o 
  11  -1   2     1336.16     1261.76     66.00 o 
  13  -1   2     3074.65     3206.84     49.67 o 
  15  -1   2     3563.88     3111.41    151.51 o 
  17  -1   2     3958.63     3543.06    246.53 o 
  19  -1   2     1179.02      927.93    145.03 o 
  21  -1   2     3354.66     2853.51    128.12 o 
  23  -1   2     1079.48     1176.44     85.95 o 
  25  -1   2      245.34      262.06    104.82 o 
  27  -1   2       73.68       56.29    102.88 o 
  29  -1   2      842.62      960.88    143.65 o 
  31  -1   2     1078.98     1036.58    159.18 o 
 -32   0   2       12.64       87.35    135.88 o 
 -30   0   2      177.17      219.35    116.47 o 
 -28   0   2      558.31      609.53    108.71 o 
 -26   0   2       32.04       21.35     97.06 o 
 -24   0   2     2201.25     2216.81    145.59 o 
 -22   0   2      285.13      141.71     91.23 o 
 -20   0   2      769.59      937.58     99.00 o 
 -18   0   2     1047.83      984.17     93.18 o 
 -16   0   2       94.02       77.65     73.76 o 
 -14   0   2       32.26       27.18     32.20 o 
 -12   0   2     1378.65      965.28     28.71 o 
 -10   0   2     3824.01     2507.44     94.15 o 
   4   0   2    33151.23    38788.38    151.41 o 
  10   0   2      367.24      434.50     43.68 o 
  12   0   2      775.81      663.71     17.13 o 
  14   0   2      840.23      986.70     70.20 o 
  16   0   2       64.53       32.13     21.05 o 
  18   0   2      226.27      214.29     62.96 o 
  20   0   2      178.61       74.02     66.05 o 
  22   0   2     2048.35     1682.61     91.69 o 
  24   0   2     3079.18     3209.51    339.70 o 
  26   0   2     1036.88     1129.39     94.50 o 
  28   0   2     1515.98     1502.46    130.06 o 
  30   0   2      357.22      248.47    141.71 o 
  32   0   2     1756.75     1675.23    168.88 o 
 -31   1   2      530.83      555.17    141.71 o 
 -29   1   2        8.16       17.47    116.47 o 
 -27   1   2      521.53      495.00    118.41 o 
 -25   1   2     3077.89     2702.10    145.59 o 
 -23   1   2      809.94      720.17    110.65 o 
 -21   1   2      848.90      704.64    108.71 o 
 -19   1   2     1025.85     1106.46    106.76 o 
 -17   1   2     1796.76     1855.88     70.00 o 
 -15   1   2    14220.29    13372.57    137.24 o 
 -13   1   2     3370.50     2381.84    211.59 o 
 -11   1   2    32304.73    34873.04    207.70 o 
  -9   1   2     6201.16     6805.01    474.63 o 
  -7   1   2    22428.38    24859.47    125.21 o 
   5   1   2     4850.39     4946.09     58.23 o 
   7   1   2    10189.68    10841.45    390.17 o 
   9   1   2    16208.01    18602.19    190.23 o 
  11   1   2     1261.39     1298.64     79.59 o 
  13   1   2     3107.76     3269.75    155.29 o 
  15   1   2     3485.63     2885.17    174.70 o 
  17   1   2     3851.68     3493.58    178.59 o 
  19   1   2     1281.10     1020.65     90.26 o 
  21   1   2     3476.52     3184.60     93.22 o 
  23   1   2     1011.78     1035.10    113.56 o 
  25   1   2      266.38      254.46     72.66 o 
  27   1   2       67.50       72.08     76.46 o 
  29   1   2      821.51      828.88    128.12 o 
  31   1   2     1034.07     1005.52    157.23 o 
 -32   2   2       13.58        0.00    102.88 o 
 -30   2   2       37.87       21.35    110.65 o 
 -28   2   2      241.80      333.88    120.35 o 
 -26   2   2      468.05      454.23    106.76 o 
 -24   2   2       22.08       58.23    110.65 o 
 -22   2   2      496.08      533.82    108.71 o 
 -20   2   2     1029.99      736.42     55.83 o 
 -18   2   2     1163.75      997.69     50.34 o 
 -16   2   2     4700.11     3836.98    599.08 o 
 -14   2   2     9421.31     8963.08    104.94 o 
 -12   2   2      933.51      884.75    108.71 o 
 -10   2   2    12946.25    12517.36     90.76 o 
  -8   2   2    24086.29    25635.04    198.00 o 
  -6   2   2    10600.93    10952.11     96.09 o 
  -4   2   2    31079.25    31563.36    128.12 o 
   4   2   2    38567.71    41575.29    340.67 o 
   6   2   2     5544.89     6764.96    133.94 o 
   8   2   2     4176.35     3719.78     98.03 o 
  10   2   2     1246.80     1590.47     61.15 o 
  12   2   2     7253.72     7494.84    147.53 o 
  14   2   2     4762.58     4569.50    114.53 o 
  16   2   2     2330.38     2388.74     49.91 o 
  18   2   2     4593.50     3946.73    126.82 o 
  20   2   2     5237.29     4608.32    196.06 o 
  22   2   2      429.54      298.51     67.09 o 
  24   2   2      128.87       54.24     73.17 o 
  26   2   2      571.10      519.16     83.01 o 
  28   2   2      186.41      218.46     74.72 o 
  30   2   2     1368.56     1341.35    147.53 o 
  32   2   2      409.29      378.53    133.94 o 
 -31   3   2       91.05      104.82    130.06 o 
 -29   3   2        9.88        1.94     93.18 o 
 -27   3   2     1094.69     1215.17    133.94 o 
 -25   3   2     1306.84     1271.46    133.94 o 
 -23   3   2      695.40      690.45     78.49 o 
 -21   3   2      320.31      330.00     64.47 o 
 -19   3   2     2514.90     2680.75    137.82 o 
 -17   3   2      998.26      817.11     84.44 o 
 -15   3   2     3305.81     3538.87     69.84 o 
 -13   3   2      938.60      560.94     83.47 o 
 -11   3   2    19535.48    20159.50    171.79 o 
  -9   3   2    29155.73    30637.42    242.65 o 
  -7   3   2     3282.60     3375.84    191.20 o 
  -5   3   2     3069.89     2889.40     41.74 o 
  -3   3   2     8248.17    11064.62     91.23 o 
   1   3   2     3482.32     2756.46     46.59 o 
   7   3   2     3684.74     3786.29     78.48 o 
   9   3   2      661.80      524.13     66.81 o 
  11   3   2     3742.58     3851.62    213.75 o 
  13   3   2     7179.45     7238.85    216.44 o 
  15   3   2     8146.29     8016.70    402.71 o 
  17   3   2     2507.05     2081.22    121.18 o 
  19   3   2     4026.16     4051.21    139.76 o 
  21   3   2     2878.04     2449.75    124.23 o 
  23   3   2     1011.51      931.67     79.05 o 
  25   3   2      115.56       42.21     68.82 o 
  27   3   2      387.54      460.49     80.95 o 
  29   3   2      675.53      714.59    155.29 o 
  31   3   2      662.31      696.88    153.35 o 
 -32   4   2      370.05      248.47    124.23 o 
 -30   4   2      343.72      456.17    130.06 o 
 -28   4   2      106.31      141.71    106.76 o 
 -26   4   2      468.20      452.29    106.76 o 
 -24   4   2      315.10      257.43     74.72 o 
 -22   4   2     3128.97     3223.37    102.20 o 
 -20   4   2     4340.76     4587.25    286.32 o 
 -18   4   2     1221.19     1206.75     85.41 o 
 -16   4   2     2937.36     2893.51     86.44 o 
 -14   4   2     1440.33     1296.70     85.41 o 
 -12   4   2     4429.19     3745.41    489.17 o 
 -10   4   2      618.16      786.83     42.34 o 
  -8   4   2     2122.83     2103.07     49.41 o 
  -6   4   2     2304.59     2431.75     44.53 o 
  -4   4   2     2958.60     2837.98     46.59 o 
  -2   4   2     7397.07     8104.37     58.23 o 
   4   4   2     3429.80     3665.15     47.39 o 
   6   4   2     1906.42     2222.50     30.61 o 
   8   4   2     3462.82     3442.71     89.64 o 
  10   4   2     5205.38     4870.60     66.39 o 
  12   4   2     2131.04     1907.80     54.99 o 
  14   4   2     1076.71      864.90     47.84 o 
  16   4   2     1326.77     1319.55     43.11 o 
  18   4   2      629.79      664.59     42.84 o 
  20   4   2      201.68      107.52     62.43 o 
  22   4   2     2627.46     2563.95     97.79 o 
  24   4   2     2145.12     2054.84    158.21 o 
  26   4   2     3112.11     3222.34    174.70 o 
  28   4   2      900.06     1015.35    175.68 o 
  30   4   2     1170.79     1206.73    145.59 o 
  32   4   2      729.12      704.64    133.94 o 
 -31   5   2      434.50      661.94    139.76 o 
 -29   5   2      705.12      797.82    141.71 o 
 -27   5   2      194.52      108.71    116.47 o 
 -25   5   2     2017.29     2182.51    236.82 o 
 -23   5   2     2501.42     2667.12    104.29 o 
 -21   5   2     1028.14      840.37    113.56 o 
 -19   5   2      988.50      975.56     70.44 o 
 -17   5   2     1995.39     1911.29     80.84 o 
 -15   5   2     1622.55     1479.58     91.23 o 
 -13   5   2     3664.42     3693.19     82.36 o 
 -11   5   2     5643.66     5679.45    195.09 o 
  -9   5   2      949.65     1030.99     48.42 o 
  -7   5   2     1187.61     1302.63     38.76 o 
  -5   5   2    15321.07    15742.86    110.65 o 
  -3   5   2      963.73      807.52     38.82 o 
   3   5   2    21039.59    22472.88    188.29 o 
   5   5   2     2891.40     2626.33    184.86 o 
   7   5   2      702.07      842.27     61.36 o 
   9   5   2     3382.08     3024.90     78.17 o 
  11   5   2    17682.58    19042.44    377.56 o 
  13   5   2     3978.68     3961.31    108.71 o 
  15   5   2      517.26      367.24     37.78 o 
  17   5   2      283.22      239.86     29.13 o 
  19   5   2      786.06      640.58     67.09 o 
  21   5   2     1759.18     1668.72     92.46 o 
  23   5   2      428.03      313.32     75.34 o 
  25   5   2      235.45      181.55     72.40 o 
  27   5   2      814.82      660.36     83.73 o 
  29   5   2     1729.22     1823.00    111.71 o 
  31   5   2      395.40      275.65    116.47 o 
 -30   6   2      239.86      196.06    118.41 o 
 -28   6   2      197.12      203.82    104.82 o 
 -26   6   2      174.07      129.67     75.73 o 
 -24   6   2       62.33       41.74     68.63 o 
 -22   6   2      456.39      512.83    122.29 o 
 -20   6   2      199.69       57.34     61.10 o 
 -18   6   2     1138.86     1035.69     72.59 o 
 -16   6   2     5083.18     5417.79    157.23 o 
 -14   6   2      973.93      849.02     58.29 o 
 -12   6   2      456.00      400.53     50.82 o 
 -10   6   2     2569.46     2598.46     67.16 o 
  -8   6   2     8025.75     7721.16     77.36 o 
  -6   6   2    12224.56    12097.34    135.88 o 
  -4   6   2    16059.05    16812.44    124.23 o 
  -2   6   2    46464.19    48270.97    180.53 o 
   4   6   2     3788.21     4686.23    288.26 o 
   6   6   2     5940.12     5166.25    179.16 o 
   8   6   2     2023.11     1805.28     81.53 o 
  10   6   2     3532.32     3107.52     51.40 o 
  12   6   2    13551.79    13946.39    130.12 o 
  14   6   2      386.17      368.62     33.21 o 
  16   6   2     1320.81     1111.06     45.80 o 
  18   6   2      152.88       70.35     59.60 o 
  20   6   2     3239.79     3308.61    100.82 o 
  22   6   2      653.11      650.46     78.73 o 
  24   6   2       12.81        7.53     67.85 o 
  26   6   2     1032.59      882.71    112.59 o 
  28   6   2      140.75       66.82     84.01 o 
  30   6   2      682.74      613.59     98.12 o 
 -29   7   2      163.79      100.94    110.65 o 
 -27   7   2      302.99      246.59     79.24 o 
 -25   7   2       13.49        1.94     77.54 o 
 -23   7   2      326.34      188.51     74.57 o 
 -21   7   2       15.98       14.39     63.39 o 
 -19   7   2     2134.35     1895.05     84.27 o 
 -17   7   2      426.48      348.45     62.93 o 
 -15   7   2     3567.31     3235.92    118.41 o 
 -13   7   2     3840.78     3704.79     94.15 o 
 -11   7   2    14094.39    15232.33    215.47 o 
  -9   7   2    29192.75    29501.84    231.00 o 
  -7   7   2      671.58      681.35     54.35 o 
  -5   7   2     8888.93     9074.95    102.88 o 
  -1   7   2     7016.06     8465.42     95.12 o 
   3   7   2     4864.23     4157.98    100.94 o 
   5   7   2     3995.44     4671.32    377.56 o 
   7   7   2      677.66      715.00     52.41 o 
   9   7   2     5652.07     5006.27    122.29 o 
  11   7   2      455.15      555.17     73.76 o 
  13   7   2     5923.13     6119.69    235.85 o 
  15   7   2      683.56      667.54     63.09 o 
  17   7   2      254.10      222.04     59.97 o 
  19   7   2     3115.27     2950.37    333.88 o 
  21   7   2      242.02      150.37     69.88 o 
  23   7   2      958.04      852.29     83.03 o 
  25   7   2       25.31        5.82    112.59 o 
  27   7   2      177.45      163.09     91.23 o 
  29   7   2      260.37      252.35     93.34 o 
  31   7   2      171.85      153.35    137.82 o 
 -30   8   2     1310.55     1238.46    145.59 o 
 -28   8   2       69.65       77.46     86.96 o 
 -26   8   2       36.01       16.92     74.05 o 
 -24   8   2       76.11       49.87     71.36 o 
 -22   8   2     3596.08     2985.51    153.35 o 
 -20   8   2     2264.74     2124.23    159.18 o 
 -18   8   2     1130.21     1100.28    106.76 o 
 -16   8   2     3169.13     3081.22     87.19 o 
 -14   8   2     1896.70     1986.84     80.12 o 
 -12   8   2      850.76      861.88     77.65 o 
 -10   8   2     5029.99     5423.62    110.65 o 
  -8   8   2     9789.82    10305.65    141.71 o 
  -6   8   2     7233.48     7079.43    102.88 o 
  -4   8   2     5838.47     6528.14     89.29 o 
  -2   8   2    11277.44    10618.18    114.53 o 
   2   8   2    27611.80    25730.15    234.88 o 
   4   8   2     3348.23     3523.22    108.71 o 
   6   8   2     2934.18     2945.31     67.94 o 
   8   8   2     1503.24     1432.58     93.18 o 
  10   8   2     6188.44     5609.97    151.41 o 
  12   8   2     4798.73     5161.56    137.82 o 
  14   8   2     1307.13     1428.70    104.82 o 
  16   8   2     1227.09     1226.91     76.10 o 
  18   8   2      330.76      172.68     64.47 o 
  20   8   2      306.96      255.85     71.58 o 
  22   8   2      224.19      175.35     69.96 o 
  24   8   2      627.11      509.96     77.66 o 
  26   8   2     3098.50     2911.41    130.06 o 
  28   8   2      428.21      494.12    166.94 o 
  30   8   2      509.28      421.23    132.00 o 
 -29   9   2      434.44      370.73     96.70 o 
 -27   9   2      870.73      939.67    120.35 o 
 -25   9   2     1785.82     1871.28    141.71 o 
 -23   9   2     3038.20     3179.41    112.74 o 
 -21   9   2       13.39       16.01     67.61 o 
 -19   9   2     4947.89     5030.31    121.01 o 
 -17   9   2     4578.09     4503.50    165.00 o 
 -13   9   2     2045.44     2104.22     97.06 o 
 -11   9   2      118.40      102.88     62.12 o 
  -9   9   2     6245.50     6068.08    122.29 o 
  -7   9   2      560.85      613.41     48.53 o 
  -5   9   2     3776.82     3928.92     87.35 o 
  -3   9   2      352.93      304.76     38.82 o 
  -1   9   2     5947.22     6017.61     93.18 o 
   1   9   2     5623.02     4841.27    120.35 o 
   3   9   2     5874.04     6161.26    137.82 o 
   5   9   2     4845.00     4385.09    122.29 o 
   7   9   2     2267.70     2447.81    110.65 o 
   9   9   2      524.24      489.17     79.59 o 
  11   9   2     3761.93     4398.68    135.88 o 
  13   9   2      799.93      939.52     95.12 o 
  15   9   2      725.78      677.47     99.00 o 
  17   9   2     1380.13     1145.29    108.71 o 
  19   9   2     1488.85     1333.58    126.18 o 
  21   9   2     1214.55     1409.29    132.00 o 
  23   9   2      412.42      487.34     77.47 o 
  25   9   2      179.37       50.76     73.19 o 
  27   9   2      449.39      295.09    110.65 o 
  29   9   2      877.44      790.05    135.88 o 
 -28  10   2     1286.44     1390.21    125.21 o 
 -26  10   2      120.37      161.12     75.49 o 
 -24  10   2      464.82      436.63     79.24 o 
 -22  10   2      411.62      405.35     72.59 o 
 -20  10   2      588.75      588.17     97.06 o 
 -18  10   2     3404.69     2896.22    135.88 o 
 -16  10   2     3583.51     3525.16    130.06 o 
 -14  10   2      240.67      186.35     69.88 o 
 -12  10   2       18.78        0.00     60.18 o 
 -10  10   2     3552.02     3616.39    104.82 o 
  -8  10   2     3446.13     3387.33     95.12 o 
  -6  10   2     3744.12     3942.51     91.23 o 
  -4  10   2     1978.21     1824.70     67.94 o 
  -2  10   2      757.77      803.64     50.47 o 
   0  10   2     2983.32     3094.22    114.53 o 
   2  10   2       91.76       44.65     66.00 o 
   4  10   2     4748.33     4996.56    128.12 o 
   6  10   2      976.80     1106.46     87.35 o 
   8  10   2      480.73      355.23     75.71 o 
  10  10   2     4596.04     4907.27    153.35 o 
  12  10   2     7684.76     8180.07    178.59 o 
  14  10   2     2344.83     2478.87    132.00 o 
  16  10   2     1018.91      923.99    102.88 o 
  18  10   2     1530.03     1213.23    118.41 o 
  20  10   2      922.89      799.76    114.53 o 
  22  10   2      885.55      988.05    124.23 o 
  24  10   2      428.05      446.47    124.23 o 
  26  10   2      379.21      225.18    102.88 o 
 -27  11   2       57.06       91.23     93.18 o 
 -25  11   2      433.71      399.88    104.82 o 
 -23  11   2      145.28      104.82     93.18 o 
 -21  11   2      490.63      597.88     99.00 o 
 -19  11   2      726.29      714.35     95.12 o 
 -17  11   2      230.34      213.53     77.65 o 
 -15  11   2      400.54      446.47     79.59 o 
 -11  11   2     7752.46     7698.66    151.41 o 
  -9  11   2     1242.50     1450.05     75.71 o 
  -7  11   2      861.36      914.29     67.94 o 
  -5  11   2     1399.02     1547.11     73.76 o 
  -3  11   2     1850.52     1937.28     67.94 o 
  -1  11   2       69.83       91.46     58.23 o 
   1  11   2     8441.53     8640.97    308.65 o 
   3  11   2     1003.20      927.88     91.23 o 
   5  11   2     7697.28     6813.49    163.06 o 
   7  11   2     4206.58     4313.27    141.71 o 
   9  11   2     1312.93     1477.23     97.06 o 
  11  11   2        3.75       27.18     77.65 o 
  13  11   2      767.80      628.94     95.12 o 
  15  11   2     1006.40     1069.58    112.59 o 
  17  11   2     2680.88     2375.99    141.71 o 
  19  11   2      210.29      260.12    104.82 o 
  21  11   2     1527.05     1648.05    139.76 o 
  23  11   2      115.89      165.00    106.76 o 
  25  11   2      641.77      601.76    120.35 o 
  27  11   2      279.16      254.29    132.00 o 
 -24  12   2      186.66      163.06     97.06 o 
 -22  12   2      255.66      273.70     97.06 o 
 -20  12   2     1057.01      966.70    106.76 o 
 -18  12   2      988.80     1087.05     99.00 o 
 -16  12   2     1286.89     1366.58     99.00 o 
 -14  12   2     3966.10     4169.62    130.06 o 
 -12  12   2      161.42      201.88     64.06 o 
 -10  12   2     6549.87     6287.44    137.82 o 
  -8  12   2     6920.33     7077.49    139.76 o 
  -6  12   2     8541.58     8999.24    141.71 o 
  -4  12   2     2816.91     2843.81     93.18 o 
  -2  12   2      516.28      390.17     54.35 o 
   0  12   2     7978.03     8698.52    176.65 o 
   2  12   2     8105.08     8259.66    176.65 o 
   4  12   2      466.23      273.70     83.47 o 
   6  12   2     1436.85     1502.46    102.88 o 
   8  12   2     1246.62     1147.23     95.12 o 
  10  12   2     1942.71     1983.87    120.35 o 
  12  12   2      133.18      100.94     81.53 o 
  14  12   2     2990.91     2995.22    145.59 o 
  16  12   2      251.02      279.53     95.12 o 
  18  12   2     1398.41     1308.35    120.35 o 
  20  12   2       72.14      122.29    102.88 o 
  22  12   2       90.69      149.47    106.76 o 
  24  12   2      872.26      698.82    122.29 o 
  26  12   2      169.23       87.35    118.41 o 
 -19  13   2      412.11      388.23     93.18 o 
 -17  13   2     2323.97     2317.75    120.35 o 
 -15  13   2      367.12      491.11     81.53 o 
 -13  13   2      263.08      293.12     67.94 o 
 -11  13   2      579.83      537.70     67.94 o 
  -9  13   2      104.20      161.12     56.29 o 
  -7  13   2     3079.11     3247.57    100.94 o 
  -5  13   2      676.43      667.76     62.12 o 
  -3  13   2       55.47        0.00     46.59 o 
  -1  13   2      233.71      129.76     42.32 o 
   1  13   2     4796.05     4647.90     87.10 o 
   5  13   2     1781.60     1801.40    106.76 o 
   7  13   2      856.94      702.70     89.29 o 
   9  13   2     1162.78     1147.23    102.88 o 
  11  13   2      129.06      137.82     81.53 o 
  13  13   2     1222.98     1203.52    110.65 o 
  15  13   2     1191.63     1176.35    116.47 o 
  17  13   2      207.38      159.18     95.12 o 
  19  13   2      598.41      483.35    108.71 o 
  21  13   2      310.29      287.29    110.65 o 
  23  13   2       55.39      112.59    112.59 o 
  25  13   2       78.65        0.00    102.88 o 
 -10  14   2      167.36      225.18     62.12 o 
  -8  14   2      501.75      463.94     60.18 o 
  -6  14   2      216.84      223.23     54.35 o 
  -4  14   2     1276.74     1176.35     71.82 o 
  -2  14   2     1825.11     1826.96     61.76 o 
   0  14   2      541.25      379.96     47.39 o 
   2  14   2       94.32      106.50     43.09 o 
   4  14   2      192.46      238.76     79.59 o 
   6  14   2     1751.90     1384.05    106.76 o 
   8  14   2     1732.88     1644.17    108.71 o 
  10  14   2      296.72      267.88     87.35 o 
  12  14   2      367.65      258.18     89.29 o 
  14  14   2      930.85     1042.41    112.59 o 
  16  14   2      145.30      122.29     93.18 o 
  18  14   2     1077.76     1246.23    122.29 o 
  20  14   2       63.08       60.18     91.23 o 
  22  14   2      139.53      186.35    100.94 o 
  -3  15   2      445.90      287.29     81.53 o 
  -1  15   2      298.06      265.94     83.47 o 
   1  15   2      810.59      710.47     87.35 o 
   3  15   2       85.09       56.29     77.65 o 
   5  15   2      947.98      819.17     95.12 o 
   7  15   2     1726.50     1698.52    114.53 o 
   9  15   2       47.49       42.71     79.59 o 
  11  15   2       17.95       46.59     83.47 o 
  13  15   2      539.03      394.06     95.12 o 
  15  15   2     1039.61     1021.05    112.59 o 
  17  15   2      820.07      780.35    112.59 o 
  -4  16   2       53.70       44.65     75.71 o 
  -2  16   2      223.93      267.88     81.53 o 
   0  16   2      875.49      988.05     99.00 o 
   2  16   2     1508.98     1360.76    104.82 o 
   4  16   2       57.27       21.35     75.71 o 
   6  16   2       12.56       52.41     77.65 o 
   8  16   2      626.11      564.88     93.18 o 
  10  16   2      914.53      989.99    106.76 o 
  -4 -20   3       84.57       46.59    112.59 o 
  -7 -19   3      777.19      642.53    120.35 o 
  -5 -19   3      281.28      258.18    116.47 o 
  -3 -19   3       59.25       63.15     83.59 o 
  -1 -19   3      175.22      103.84     79.58 o 
   1 -19   3      566.39      667.85     99.51 o 
   3 -19   3      167.59      174.70     87.85 o 
   5 -19   3      475.73      302.82    132.00 o 
   7 -19   3      645.89      595.94    128.12 o 
   9 -19   3      806.53      737.64    135.88 o 
 -10 -18   3      414.78      495.00    139.76 o 
  -8 -18   3      109.78      121.16     74.62 o 
  -6 -18   3      167.51      198.91     76.17 o 
  -4 -18   3      795.34      769.97     96.42 o 
  -2 -18   3      628.79      621.66     90.90 o 
   0 -18   3       32.41       29.53     76.95 o 
   2 -18   3      816.82      806.71     98.13 o 
   4 -18   3       84.34       76.28     87.72 o 
   6 -18   3     1453.03     1444.64    109.42 o 
   8 -18   3      309.62      262.61     89.09 o 
  10 -18   3      141.82      108.71     99.00 o 
 -15 -17   3       64.03       97.06    112.59 o 
 -13 -17   3      167.79      264.00    128.12 o 
 -11 -17   3      181.97      252.35    118.41 o 
  -9 -17   3      479.96      630.97     82.02 o 
  -7 -17   3      537.15      517.13     84.84 o 
  -5 -17   3      721.08      800.19     92.64 o 
  -3 -17   3      286.60      244.09     74.57 o 
  -1 -17   3       44.49       34.75     76.54 o 
   1 -17   3      199.85      241.15     71.34 o 
   3 -17   3      964.82      905.55     98.03 o 
   5 -17   3     2238.04     2517.93    367.85 o 
   7 -17   3      929.42      844.19     92.58 o 
   9 -17   3      263.40      202.75     83.41 o 
  11 -17   3      413.35      479.09     89.98 o 
  13 -17   3      616.59      549.35    145.59 o 
 -18 -16   3     1459.93     1898.46    178.59 o 
 -16 -16   3      470.81      429.00    137.82 o 
 -14 -16   3       65.81        0.00    122.29 o 
 -12 -16   3       14.61       13.59    104.82 o 
 -10 -16   3      589.03      524.42     73.19 o 
  -8 -16   3     1576.09     1618.77     96.18 o 
  -6 -16   3      944.67      936.15     86.18 o 
  -4 -16   3      107.58       61.03     71.22 o 
  -2 -16   3      302.98      263.34     76.83 o 
   0 -16   3     2010.77     2055.26    144.62 o 
   2 -16   3     3128.94     3210.69    163.06 o 
   4 -16   3     1718.95     1723.07     99.95 o 
   6 -16   3       59.21       90.32     70.86 o 
   8 -16   3     1315.86     1352.46    137.82 o 
  10 -16   3      485.44      558.53     90.86 o 
  12 -16   3       90.64      165.00     73.97 o 
  14 -16   3       82.45      110.65    120.35 o 
  16 -16   3       94.58       64.06    110.65 o 
 -21 -15   3     1143.22     1366.58    151.41 o 
 -19 -15   3      182.01      112.59    114.53 o 
 -17 -15   3      576.45      582.35    137.82 o 
 -15 -15   3      432.71      489.17    120.35 o 
 -13 -15   3        6.50       11.65    112.59 o 
 -11 -15   3      214.32      217.13     65.03 o 
  -9 -15   3      598.80      596.05     72.79 o 
  -7 -15   3     1075.37     1158.90     84.80 o 
  -5 -15   3      189.02      127.15     67.26 o 
  -3 -15   3      771.21      909.48     82.22 o 
  -1 -15   3      158.40      132.60     66.56 o 
   1 -15   3      110.98       71.48     69.96 o 
   3 -15   3      557.49      588.53     76.83 o 
   5 -15   3      816.96      674.99     81.81 o 
   7 -15   3     3008.50     3275.02    158.21 o 
   9 -15   3      819.20      786.07     81.13 o 
  11 -15   3      901.50      920.11    120.35 o 
  13 -15   3      699.79      607.58    108.71 o 
  15 -15   3       95.96       29.12    126.18 o 
  17 -15   3      930.61      883.23    157.23 o 
  19 -15   3      888.14      997.76    153.35 o 
 -24 -14   3      105.63      108.71    106.76 o 
 -22 -14   3      282.71      236.82    108.71 o 
 -20 -14   3       62.29       36.88    120.35 o 
 -18 -14   3      578.59      397.94    120.35 o 
 -16 -14   3        3.85       11.65    100.94 o 
 -14 -14   3      946.06      999.70    133.94 o 
 -12 -14   3      363.98      403.16    114.53 o 
 -10 -14   3     1853.48     1772.76     83.74 o 
  -8 -14   3     1307.05     1231.80     84.27 o 
  -6 -14   3      575.27      461.96    118.41 o 
  -4 -14   3     2516.31     2437.30    138.79 o 
  -2 -14   3      963.48      954.50    123.26 o 
   0 -14   3      750.51      811.50     74.80 o 
   2 -14   3      284.52      408.07     71.22 o 
   4 -14   3      962.62     1020.47     82.05 o 
   6 -14   3      762.80      686.85     74.57 o 
   8 -14   3     1173.91     1178.63     84.34 o 
  10 -14   3       17.76       19.84     66.70 o 
  12 -14   3     1728.50     1867.65     97.34 o 
  14 -14   3     1193.32     1181.63     85.80 o 
  16 -14   3      941.92      809.47    124.23 o 
  18 -14   3      422.80      314.47    135.88 o 
  20 -14   3       92.94       48.53    124.23 o 
 -25 -13   3       13.41        0.00    104.82 o 
 -23 -13   3      141.47      102.88    106.76 o 
 -21 -13   3      303.95      223.23    112.59 o 
 -19 -13   3      659.07      856.05    130.06 o 
 -17 -13   3     1464.03     1519.93    143.65 o 
 -15 -13   3      102.47      132.00    108.71 o 
 -13 -13   3      130.38       90.28     52.05 o 
 -11 -13   3      275.83      267.56     57.83 o 
  -9 -13   3     1590.48     1582.77     80.63 o 
  -7 -13   3     6440.76     6261.15    194.12 o 
  -5 -13   3     2402.38     2441.28     97.79 o 
  -3 -13   3      459.59      408.36     66.48 o 
  -1 -13   3      277.35      279.01     63.55 o 
   1 -13   3      678.67      608.95     70.00 o 
   3 -13   3     2190.43     2196.12     92.64 o 
   5 -13   3     1253.61     1189.49     86.38 o 
   7 -13   3     2603.67     2752.57    135.88 o 
   9 -13   3     2126.07     2084.81    130.06 o 
  11 -13   3     1027.19      937.58    104.82 o 
  13 -13   3     1499.68     1875.17    128.12 o 
  21 -13   3      610.89      496.94    135.88 o 
  23 -13   3      147.41       95.12    126.18 o 
 -26 -12   3       76.68       73.76    116.47 o 
 -24 -12   3      185.71      161.12    106.76 o 
 -22 -12   3      170.82      168.88    102.88 o 
 -20 -12   3      127.85       44.65    114.53 o 
 -18 -12   3     1960.79     1778.11    139.76 o 
 -16 -12   3     1735.03     1444.23    122.29 o 
 -14 -12   3      142.56      155.67     49.16 o 
 -12 -12   3      746.45      718.77     85.41 o 
 -10 -12   3     3282.30     3296.10    122.29 o 
  -8 -12   3     1077.51     1074.89     75.06 o 
  -6 -12   3      690.99      755.11     91.23 o 
  -4 -12   3      469.24      331.73     62.93 o 
  -2 -12   3     1903.80     1866.72     79.61 o 
   0 -12   3    10498.72    11002.53    161.28 o 
   2 -12   3     9389.30    10424.06    217.41 o 
   4 -12   3     2998.16     2865.16    132.00 o 
   6 -12   3     1495.55     1504.40    110.65 o 
   8 -12   3     2513.68     2851.57    132.00 o 
  10 -12   3      916.01     1063.76    104.82 o 
  12 -12   3      570.61      477.53     87.35 o 
  14 -12   3      644.84      739.58     97.06 o 
  24 -12   3      835.72      722.11    128.12 o 
 -27 -11   3       96.18       54.35    104.82 o 
 -25 -11   3       48.60        0.00    104.82 o 
 -23 -11   3      921.93      993.88    124.23 o 
 -21 -11   3     2417.93     2810.81    161.12 o 
 -19 -11   3      808.40      807.52    108.71 o 
 -17 -11   3      617.75      594.00    110.65 o 
 -15 -11   3     1007.77     1091.86     62.32 o 
 -13 -11   3       76.51       78.57     49.56 o 
 -11 -11   3     1481.27     1417.05     89.29 o 
  -9 -11   3      227.15      256.39     54.49 o 
  -7 -11   3     8786.26     8962.36    178.59 o 
  -5 -11   3      731.14      646.21     63.55 o 
  -3 -11   3     7998.13     8031.59    133.70 o 
  -1 -11   3     3296.95     3231.97     90.59 o 
   1 -11   3     2687.13     2781.69    124.23 o 
   3 -11   3     1382.36     1473.34    110.65 o 
   5 -11   3     2898.67     2799.16    130.06 o 
   7 -11   3     5964.75     6316.55    166.94 o 
   9 -11   3      785.02      700.76     87.35 o 
  11 -11   3     1256.32     1374.35    100.94 o 
  13 -11   3       49.05       21.35     71.82 o 
  27 -11   3      368.35      679.41    124.23 o 
 -26 -10   3     1239.54     1351.21    104.48 o 
 -24 -10   3      475.72      487.23    104.82 o 
 -22 -10   3      106.37       91.23     93.18 o 
 -20 -10   3      481.66      444.53     99.00 o 
 -18 -10   3     3219.31     3154.39    151.41 o 
 -16 -10   3     3784.01     3651.33     93.18 o 
 -14 -10   3     4256.39     4628.11     92.23 o 
 -12 -10   3       52.43       45.85     43.77 o 
 -10 -10   3     5437.23     5751.86    105.87 o 
  -8 -10   3     3516.13     3462.28     92.04 o 
  -6 -10   3     6029.45     6110.88    110.55 o 
  -4 -10   3     2223.52     2163.00     72.13 o 
  -2 -10   3     1593.87     1553.57     89.29 o 
   0 -10   3       91.93       95.12     69.88 o 
   2 -10   3     2279.60     2469.16    108.71 o 
   4 -10   3    11187.81    12107.05    205.76 o 
   8 -10   3       38.62       17.47     67.94 o 
  10 -10   3     1507.67     1774.23    106.76 o 
  12 -10   3     2276.03     2327.46    118.41 o 
  26 -10   3      163.12       71.82    161.12 o 
 -27  -9   3      816.23      960.88    157.23 o 
 -25  -9   3      427.31      434.45     87.62 o 
 -23  -9   3      105.77       48.53     87.35 o 
 -21  -9   3      167.25       91.23     89.29 o 
 -19  -9   3      581.66      409.59     97.06 o 
 -17  -9   3     4631.44     4614.15    161.12 o 
 -15  -9   3     4259.29     4406.98     75.42 o 
 -13  -9   3     2198.00     2067.71     78.62 o 
 -11  -9   3      540.17      571.44     51.68 o 
  -9  -9   3     3880.06     3946.43     58.18 o 
  -7  -9   3     3646.35     3962.62     91.73 o 
  -5  -9   3     3860.41     3895.47     82.63 o 
  -3  -9   3     1048.78     1146.45     58.59 o 
  -1  -9   3      188.96      260.12     64.06 o 
   1  -9   3     9570.44    10259.06    194.12 o 
   3  -9   3      231.24      364.94     60.18 o 
   5  -9   3     1624.42     1863.52     87.35 o 
   7  -9   3     3927.12     4526.80    126.18 o 
   9  -9   3     4403.33     3711.51     91.23 o 
  11  -9   3     5540.23     6161.26    151.41 o 
  25  -9   3       19.89        0.00    155.29 o 
  27  -9   3        0.67        0.00    165.00 o 
 -28  -8   3      131.68       99.00    139.76 o 
 -26  -8   3      593.79      725.60     84.31 o 
 -24  -8   3     1106.38     1170.29     87.22 o 
 -22  -8   3       79.01        9.71     87.35 o 
 -20  -8   3      536.59      405.70     95.12 o 
 -18  -8   3     4530.58     4847.09    145.59 o 
 -16  -8   3     5216.52     5076.15    163.06 o 
 -14  -8   3      270.27      321.84     38.02 o 
 -12  -8   3    14817.82    15248.23    127.84 o 
 -10  -8   3     4299.75     4400.50     86.25 o 
  -8  -8   3        1.19        5.19     23.95 o 
  -6  -8   3      385.31      608.33     85.41 o 
  -4  -8   3     3291.12     3437.80    102.88 o 
  -2  -8   3     4149.77     4187.09    114.53 o 
   0  -8   3     2583.05     2725.40    116.47 o 
   2  -8   3    14158.94    14846.04    221.29 o 
   4  -8   3     1864.74     1698.52     73.76 o 
   8  -8   3       33.91       48.85     30.85 o 
  10  -8   3    10977.26     9746.59    126.18 o 
  12  -8   3     1498.83     1191.88     52.41 o 
  24  -8   3       64.23       27.18    132.00 o 
  26  -8   3      362.08      427.06    147.53 o 
  28  -8   3      602.89      463.94    155.29 o 
 -29  -7   3      385.87      378.53    157.23 o 
 -27  -7   3      804.73     1075.41    163.06 o 
 -25  -7   3      737.32      830.02     79.63 o 
 -23  -7   3     3214.26     3589.99    115.18 o 
 -21  -7   3     1363.01     1389.87     99.00 o 
 -19  -7   3     2665.75     2742.87    128.12 o 
 -17  -7   3      290.85      198.00     75.71 o 
 -15  -7   3     1787.08     1731.52    102.88 o 
 -13  -7   3      636.57      707.53     34.89 o 
 -11  -7   3      834.02      945.00     59.10 o 
  -9  -7   3     4929.83     5116.80     66.48 o 
  -7  -7   3     1600.54     1582.05     71.38 o 
  -5  -7   3    24521.90    24336.39    219.35 o 
  -3  -7   3       23.10       58.23     52.41 o 
  -1  -7   3     2029.27     2383.75     97.06 o 
   1  -7   3    19619.26    21636.67    142.02 o 
   3  -7   3     6467.10     6546.94     76.95 o 
   5  -7   3     6822.05     6788.26    137.82 o 
   7  -7   3      468.96      372.63     30.52 o 
   9  -7   3     4881.94     5538.15     91.23 o 
  11  -7   3      712.21      592.06     40.76 o 
  25  -7   3      864.29     1015.23    153.35 o 
  27  -7   3      642.31      747.35    157.23 o 
  29  -7   3       83.98        0.00    130.06 o 
 -30  -6   3       15.18        1.94    141.71 o 
 -28  -6   3      973.89     1292.82    168.88 o 
 -26  -6   3     1826.17     2016.87    155.29 o 
 -24  -6   3     1074.88      896.62     76.40 o 
 -22  -6   3      117.34       99.26     57.01 o 
 -20  -6   3     1568.36     1455.87     93.18 o 
 -18  -6   3     3292.86     3365.98    122.29 o 
 -16  -6   3     5919.82     5303.26    139.76 o 
 -14  -6   3      848.36      912.35     79.59 o 
 -12  -6   3     3169.72     2986.86     49.80 o 
 -10  -6   3     1088.64     1252.72     46.05 o 
  -8  -6   3     4751.97     4803.46    160.84 o 
  -6  -6   3    13428.25    13305.26     96.98 o 
  -4  -6   3     3686.11     3684.33     97.06 o 
  -2  -6   3    15786.55    15447.17    118.83 o 
   0  -6   3    29175.74    30855.18    197.03 o 
   2  -6   3    18211.93    17907.25    190.23 o 
   4  -6   3    10282.71    12174.77     99.69 o 
   6  -6   3      603.87      578.05     36.70 o 
   8  -6   3      981.05      854.11     40.76 o 
  10  -6   3     2136.26     1892.64     58.23 o 
  22  -6   3      236.25      159.18    104.82 o 
  24  -6   3      434.27      337.76    114.53 o 
  26  -6   3      293.38      341.65    124.23 o 
  28  -6   3      367.71      308.65    145.59 o 
  30  -6   3      956.65     1090.94    174.70 o 
 -31  -5   3      199.86      205.76    151.41 o 
 -29  -5   3      258.47      384.35    141.71 o 
 -27  -5   3     1217.44     1448.11    163.06 o 
 -25  -5   3       56.02       42.07     55.68 o 
 -23  -5   3      677.22      773.73    100.94 o 
 -21  -5   3     1765.94     1640.25     77.65 o 
 -19  -5   3     1101.43      769.31     52.47 o 
 -13  -5   3     3244.33     3206.81     97.06 o 
 -11  -5   3     5722.06     5640.83    184.41 o 
  -9  -5   3     9841.23    10641.50    217.78 o 
  -7  -5   3    16366.11    18239.09    200.05 o 
  -5  -5   3     8829.02     8227.23     88.94 o 
  -3  -5   3      761.49      744.41     42.71 o 
  -1  -5   3      882.76     1232.77     44.22 o 
   1  -5   3     3514.17     4231.61    256.23 o 
   3  -5   3     2828.76     2600.35     66.97 o 
   5  -5   3     1182.69     1153.95     61.10 o 
   7  -5   3      311.87      225.19     22.78 o 
  21  -5   3      188.47      211.59    104.82 o 
  23  -5   3      157.54      201.88    110.65 o 
  25  -5   3      212.84      141.71    110.65 o 
  27  -5   3      453.47      549.35    132.00 o 
  29  -5   3      535.13      646.41    153.35 o 
  31  -5   3      149.29      343.59    143.65 o 
 -32  -4   3      502.57      652.23    157.23 o 
 -30  -4   3      257.24      359.12    135.88 o 
 -28  -4   3      211.39      244.59    124.23 o 
 -26  -4   3     1171.17     1319.99    135.88 o 
 -24  -4   3      277.91      269.96     57.18 o 
 -22  -4   3       16.53       23.29     51.12 o 
 -20  -4   3      930.10      962.44     71.71 o 
 -18  -4   3     2640.82     2152.19    230.27 o 
 -16  -4   3     3874.74     3220.23    286.32 o 
 -14  -4   3     8275.34     8756.60    141.71 o 
 -12  -4   3    29179.89    28415.04   1509.26 o 
 -10  -4   3     8488.57     7689.98    307.91 o 
  -8  -4   3     2300.45     2482.43     75.65 o 
  -6  -4   3     3145.27     2811.73     41.39 o 
  -4  -4   3     1477.50     1410.25     47.81 o 
  -2  -4   3    47281.91    53414.99    975.44 o 
   0  -4   3    51829.35    57780.91    396.00 o 
   2  -4   3     2252.72     1735.40     58.23 o 
   4  -4   3     4021.07     5040.25    118.41 o 
   6  -4   3     3046.59     2853.47     61.78 o 
   8  -4   3     1393.76     1239.37     41.11 o 
  10  -4   3     2147.95     2596.54     60.18 o 
  12  -4   3     3212.36     2577.87    106.76 o 
  18  -4   3      246.29      196.06     83.47 o 
  20  -4   3      345.71      172.76     93.18 o 
  22  -4   3     1539.01     1395.70    128.12 o 
  24  -4   3      337.37      341.65    110.65 o 
  26  -4   3      143.38      128.12    112.59 o 
  28  -4   3       92.81       48.53    126.18 o 
  30  -4   3      458.01      504.70    133.94 o 
 -31  -3   3      251.51      347.47    126.18 o 
 -29  -3   3      582.11      747.35    133.94 o 
 -27  -3   3     1283.67     1504.40    153.35 o 
 -25  -3   3     1696.42     1824.70    149.47 o 
 -23  -3   3     6253.31     6235.51    108.45 o 
 -21  -3   3     5776.35     5750.82    189.26 o 
 -19  -3   3     6027.85     6051.61     96.20 o 
 -17  -3   3     5941.88     5013.73    311.65 o 
 -15  -3   3     6082.59     5476.71    175.99 o 
 -13  -3   3     6240.66     6796.02    116.47 o 
 -11  -3   3     4714.02     5242.80    124.23 o 
  -9  -3   3     1518.97     1500.06     42.48 o 
  -7  -3   3      337.73      349.59     20.17 o 
  -5  -3   3     4412.17     4036.23     35.78 o 
  -3  -3   3    15229.31    14296.04    271.76 o 
  -1  -3   3    28598.57    34717.84    753.17 o 
   3  -3   3     1136.23     1184.78     47.56 o 
   5  -3   3     1890.24     1699.65    129.09 o 
   7  -3   3      521.31      667.75     39.79 o 
   9  -3   3     1424.46     1452.64    113.56 o 
  11  -3   3    10266.37     9368.07    135.88 o 
  13  -3   3      457.35      516.35     69.88 o 
  15  -3   3     1006.05      995.82     97.06 o 
  17  -3   3      826.13      810.57     64.93 o 
  19  -3   3      924.00      813.60    125.21 o 
  21  -3   3     1923.83     1906.22    130.06 o 
  23  -3   3     5340.69     5320.74    176.65 o 
  25  -3   3     1978.91     2127.52    149.47 o 
  27  -3   3      470.68      446.47    120.35 o 
  29  -3   3      334.52      405.70    145.59 o 
  31  -3   3     1151.49     1195.76    176.65 o 
 -32  -2   3      119.61      143.65    120.35 o 
 -30  -2   3       25.43       64.06    126.18 o 
 -28  -2   3     1649.44     1599.52    143.65 o 
 -26  -2   3     2658.96     2599.22    170.82 o 
 -24  -2   3     4204.04     3954.04     87.15 o 
 -22  -2   3     1423.41     1225.65     96.09 o 
 -20  -2   3     1960.55     1946.72     97.06 o 
 -18  -2   3     1617.67     1378.22     40.72 o 
 -16  -2   3     2541.67     2232.51     54.64 o 
 -14  -2   3       52.81       47.83     20.22 o 
 -12  -2   3     2918.67     2379.13     56.53 o 
 -10  -2   3     7906.84     7160.67    330.00 o 
  -8  -2   3    25006.46    26724.66   1444.23 o 
  -6  -2   3     1870.75     2737.04     66.00 o 
  -4  -2   3    19614.48    20489.00    137.82 o 
   2  -2   3     3436.68     4968.89    165.97 o 
   4  -2   3    12365.17    12498.04    381.44 o 
   6  -2   3     1112.61     1308.34     39.64 o 
   8  -2   3     5565.03     5533.76    218.38 o 
  12  -2   3     6015.83     5970.82    221.29 o 
  14  -2   3     1679.39     1799.46     85.41 o 
  16  -2   3     2938.12     3123.41    123.98 o 
  18  -2   3     1914.42     1651.40     81.11 o 
  20  -2   3     7559.12     7254.14    174.70 o 
  22  -2   3     1820.35     1843.76     95.03 o 
  24  -2   3       25.08       36.88    100.94 o 
  26  -2   3     1405.69     1611.17    139.76 o 
  28  -2   3     2651.46     3004.92    178.59 o 
  30  -2   3      622.76      543.53    149.47 o 
  32  -2   3        2.86        0.00    137.82 o 
 -31  -1   3      370.86      438.70    120.35 o 
 -29  -1   3       68.17       60.18    120.35 o 
 -27  -1   3      579.44      580.41    124.23 o 
 -25  -1   3       76.63        5.82    100.94 o 
 -23  -1   3     1504.46     1675.41     60.18 o 
 -21  -1   3     5498.08     5326.21    200.91 o 
 -19  -1   3       91.57       89.29     34.89 o 
 -17  -1   3     4441.52     3968.97     78.86 o 
 -15  -1   3     4849.03     4828.91     76.58 o 
 -13  -1   3      481.25      559.11     22.96 o 
 -11  -1   3     9427.34    11614.80     69.77 o 
  -9  -1   3    20802.35    17084.63    842.23 o 
  -7  -1   3     8073.35    10783.18    118.41 o 
  -5  -1   3     5300.24     7454.34     57.74 o 
   3  -1   3      816.58     1376.29     54.35 o 
   5  -1   3      512.43      570.70     40.76 o 
   9  -1   3     6242.48     7885.02    130.06 o 
  11  -1   3     8274.41     7381.92    165.00 o 
  13  -1   3     2726.37     2379.31    279.53 o 
  15  -1   3       91.68      122.22     26.26 o 
  17  -1   3      557.68      548.97     47.67 o 
  19  -1   3      622.80      515.95     61.58 o 
  21  -1   3     1225.17     1356.55     82.89 o 
  23  -1   3      168.74      104.40     69.84 o 
  25  -1   3     1231.66     1157.77    210.62 o 
  27  -1   3     2034.03     2016.87    147.53 o 
  29  -1   3      929.39     1024.94    145.59 o 
  31  -1   3      726.72      710.47    147.53 o 
 -32   0   3      276.04      514.41    137.82 o 
 -30   0   3       36.58       34.94     97.06 o 
 -28   0   3       33.49       25.24    106.76 o 
 -26   0   3       20.11       21.35     99.00 o 
 -24   0   3       25.41        3.88     99.00 o 
 -22   0   3      595.33      631.45     31.37 o 
 -20   0   3      160.57      257.09     28.15 o 
 -18   0   3     3733.45     3711.46    295.06 o 
 -16   0   3    11210.66    10775.30    106.76 o 
 -14   0   3    22007.46    21521.89    120.96 o 
 -12   0   3    29488.75    27929.95    516.35 o 
 -10   0   3    51581.54    53101.56    692.03 o 
  -8   0   3    25004.08    19432.68    268.85 o 
  -4   0   3    25395.86    31159.59    126.18 o 
   4   0   3     1347.04      878.61     30.09 o 
   6   0   3       27.93      161.77     21.16 o 
   8   0   3       18.44       14.04     25.50 o 
  10   0   3     1079.13      918.19     34.83 o 
  12   0   3      173.98       95.01     71.82 o 
  14   0   3     9785.23     8385.01    157.23 o 
  16   0   3       34.23       42.71     21.96 o 
  18   0   3      905.46      715.78    124.11 o 
  20   0   3     1987.14     1836.54    138.79 o 
  22   0   3     1238.41     1198.24    184.41 o 
  24   0   3     1568.11     1564.58     93.97 o 
  26   0   3       39.76        0.00     72.75 o 
  28   0   3       65.69       13.59    108.71 o 
  30   0   3      247.32      199.94    132.00 o 
  32   0   3     1256.58     1512.17    159.18 o 
 -31   1   3      357.57      397.94    137.82 o 
 -29   1   3       59.43       99.00    120.35 o 
 -27   1   3      539.21      594.00    126.18 o 
 -25   1   3       76.27       60.18     97.06 o 
 -23   1   3     1519.19     1543.23    133.94 o 
 -19   1   3       64.94       99.72     18.47 o 
 -17   1   3     4517.78     4074.51    130.06 o 
 -15   1   3     4716.27     4908.87    108.71 o 
 -13   1   3      502.58      618.58     42.34 o 
 -11   1   3     9374.09    11770.26    129.09 o 
  -9   1   3    20739.69    18304.77    218.38 o 
  -7   1   3     8681.12    10614.29    133.94 o 
  -5   1   3     5533.41     7626.84     95.12 o 
   5   1   3      407.09      637.89     24.69 o 
   7   1   3     4922.19     5154.96     65.64 o 
   9   1   3     6634.10     7914.13    108.71 o 
  11   1   3     8432.34     7265.57     93.74 o 
  13   1   3     2594.46     1784.88    253.71 o 
  15   1   3       91.12      113.85     47.56 o 
  17   1   3      579.20      576.57     88.32 o 
  19   1   3      683.88      666.21     62.96 o 
  21   1   3     1226.73     1157.80     79.59 o 
  23   1   3      190.70      110.65     67.11 o 
  25   1   3     1202.88     1128.63     91.37 o 
  27   1   3     2036.80     1943.33    151.41 o 
  29   1   3      952.60      842.47    126.18 o 
  31   1   3      733.00      729.88    145.59 o 
 -32   2   3      138.72      133.94    126.18 o 
 -30   2   3       24.49       31.06     99.00 o 
 -28   2   3     1700.98     1923.70    155.29 o 
 -26   2   3     2658.52     2556.52    155.29 o 
 -24   2   3     4190.75     3761.98    170.82 o 
 -22   2   3     1422.86     1387.93    122.29 o 
 -20   2   3     1945.51     1731.52    118.41 o 
 -16   2   3     2524.24     2110.10    209.65 o 
 -14   2   3       52.61       55.34     34.03 o 
 -12   2   3     2931.00     2542.18     45.78 o 
 -10   2   3     7798.71     6911.51    204.75 o 
  -8   2   3    24609.50    26696.22   1912.05 o 
  -6   2   3     1854.30     2803.04     73.76 o 
  -4   2   3    19701.38    20842.30    139.76 o 
  -2   2   3    26215.68    24833.33    135.88 o 
   4   2   3    12012.75    14281.52    196.65 o 
   6   2   3     1151.52     1177.67     89.99 o 
   8   2   3     5202.04     4585.25    195.32 o 
  10   2   3     1259.35     1351.64     48.00 o 
  12   2   3     5861.48     5142.34    174.70 o 
  14   2   3     1662.48     1745.21     75.71 o 
  16   2   3     2923.97     3055.25     79.74 o 
  18   2   3     1937.36     1808.37     80.63 o 
  20   2   3     7502.45     7675.37    190.23 o 
  22   2   3     1818.50     1679.53     87.33 o 
  24   2   3       34.32       12.85     69.36 o 
  26   2   3     1403.56     1400.56    121.32 o 
  28   2   3     2659.59     2758.40    155.29 o 
  30   2   3      630.03      631.92     90.90 o 
  32   2   3        3.59        0.00    116.47 o 
 -31   3   3      281.84      487.23    132.00 o 
 -29   3   3      618.03      599.82    120.35 o 
 -27   3   3     1268.37     1424.82    145.59 o 
 -25   3   3     1707.38     1568.46    139.76 o 
 -23   3   3     6214.06     6213.67    190.23 o 
 -21   3   3     5811.92     5914.73    188.29 o 
 -19   3   3     6118.02     6188.77    201.88 o 
 -17   3   3     5956.10     5743.27    272.73 o 
 -15   3   3     6122.73     5624.61    413.47 o 
 -13   3   3     6083.08     6597.84     95.82 o 
 -11   3   3     4719.65     4999.15     57.89 o 
  -9   3   3     1405.85     1413.74     46.59 o 
  -7   3   3      242.81      235.91     23.71 o 
  -5   3   3     4692.88     4148.27     52.41 o 
   1   3   3      342.21      653.91     21.29 o 
   3   3   3     1257.08     1192.96     28.47 o 
   5   3   3     1740.02     1596.39     53.45 o 
   7   3   3      615.51      680.84     13.04 o 
   9   3   3     1364.96     1265.44     64.10 o 
  11   3   3    10470.43     8965.42    113.56 o 
  13   3   3      384.27      374.79     28.70 o 
  15   3   3      999.27     1009.51     40.74 o 
  17   3   3      786.10      729.05     99.97 o 
  19   3   3      938.64      871.41     71.82 o 
  21   3   3     1975.91     1737.34    114.53 o 
  23   3   3     5384.11     5452.73    192.18 o 
  25   3   3     2008.07     1970.23    140.73 o 
  27   3   3      467.68      384.86     87.57 o 
  29   3   3      324.63      342.37     86.69 o 
  31   3   3     1198.96     1469.46    155.29 o 
 -32   4   3      541.15      592.06    147.53 o 
 -30   4   3      229.13      165.00    110.65 o 
 -28   4   3      187.13      159.18    102.88 o 
 -26   4   3     1164.41      995.82    120.35 o 
 -24   4   3      286.01      269.82    100.94 o 
 -22   4   3       18.27        9.89     65.72 o 
 -20   4   3     1010.81     1013.88    138.79 o 
 -18   4   3     2607.02     2274.02    270.79 o 
 -16   4   3     3873.18     3278.00    182.47 o 
 -14   4   3     8329.24     7999.54    161.12 o 
 -12   4   3    29324.17    28263.58   1638.34 o 
 -10   4   3     8398.98     7579.53    521.20 o 
  -8   4   3     2318.57     2441.41    242.65 o 
  -6   4   3     3110.98     2828.28     52.41 o 
   2   4   3     2134.86     1920.43     54.35 o 
   4   4   3     3930.57     5020.43     98.23 o 
   6   4   3     2829.84     2606.98     46.67 o 
   8   4   3     1494.60     1526.87     58.24 o 
  10   4   3     2046.91     2421.00     64.43 o 
  12   4   3     3218.67     3119.81    127.57 o 
  14   4   3     5440.72     5258.72    102.88 o 
  16   4   3     8288.14     8469.14    245.56 o 
  18   4   3      217.73      139.54     57.83 o 
  20   4   3      377.98      252.19     63.81 o 
  22   4   3     1505.47     1452.58    100.94 o 
  24   4   3      344.07      281.04     70.44 o 
  26   4   3      137.49      131.87     74.73 o 
  28   4   3      104.72       66.32     84.01 o 
  30   4   3      435.26      417.60     93.31 o 
  32   4   3      523.09      518.29    137.82 o 
 -31   5   3      201.34      172.76    133.94 o 
 -29   5   3      269.83      170.82    126.18 o 
 -27   5   3     1162.13     1186.05    145.59 o 
 -25   5   3       61.07       21.35    112.59 o 
 -23   5   3      657.46      830.13     83.03 o 
 -21   5   3     1744.23     1438.22     80.67 o 
 -19   5   3     1223.34     1005.33     72.28 o 
 -17   5   3     7440.82     7653.39    153.35 o 
 -15   5   3    14236.84    15063.39    153.35 o 
 -13   5   3     3212.88     3167.98    114.53 o 
 -11   5   3     5748.73     5710.16    198.97 o 
  -9   5   3    10058.03    10468.21    624.08 o 
  -7   5   3    16556.93    18093.75    612.44 o 
  -5   5   3     8800.16     8455.72     79.59 o 
  -3   5   3      699.30      727.94     25.24 o 
   1   5   3     3583.29     4186.39    298.94 o 
   3   5   3     2774.62     2499.93    157.23 o 
   5   5   3     1115.40     1079.67     36.76 o 
   7   5   3      356.11      243.54     26.33 o 
   9   5   3     2202.80     2073.57     38.78 o 
  11   5   3     4034.41     3645.23     92.21 o 
  13   5   3     6117.96     6085.68     78.91 o 
  15   5   3     5580.20     5916.99    259.15 o 
  17   5   3      161.02      166.08     68.91 o 
  19   5   3     2927.71     3006.77    569.73 o 
  21   5   3      148.74      142.33     66.05 o 
  23   5   3      156.71      127.15     68.26 o 
  25   5   3      228.58      198.63     72.28 o 
  27   5   3      453.13      495.62     83.95 o 
  29   5   3      557.44      509.73     92.32 o 
  31   5   3      161.08      188.29    124.23 o 
 -30   6   3       21.16        1.94    130.06 o 
 -28   6   3     1012.19     1197.70    153.35 o 
 -26   6   3     1849.76     1684.93    137.82 o 
 -24   6   3     1070.36      839.01     85.12 o 
 -22   6   3      123.31      147.21     82.50 o 
 -20   6   3     1646.15     1222.93    120.35 o 
 -18   6   3     3375.19     3433.32     97.56 o 
 -16   6   3     5778.91     5679.75    107.79 o 
 -14   6   3      785.69      684.91     57.32 o 
 -12   6   3     3005.42     2971.93     89.29 o 
 -10   6   3     1061.41     1213.23     89.29 o 
  -8   6   3     4685.10     4606.33    100.94 o 
  -6   6   3    13375.58    13163.04    126.18 o 
  -4   6   3     3782.72     4130.80     50.47 o 
   2   6   3    18213.08    17484.08    114.53 o 
   4   6   3    10218.71    10946.87    226.15 o 
   6   6   3      576.35      479.05     23.20 o 
   8   6   3      934.85      783.67     33.07 o 
  10   6   3     2037.66     2546.81    116.47 o 
  12   6   3     1720.36     1577.69     57.45 o 
  14   6   3      691.52      697.11     64.67 o 
  16   6   3      110.06       87.21     56.36 o 
  18   6   3      566.14      591.22     64.34 o 
  20   6   3     1932.82     1797.80    181.50 o 
  22   6   3      217.41      184.97     71.82 o 
  24   6   3      414.75      245.72     72.71 o 
  26   6   3      286.89      291.37     78.20 o 
  28   6   3      344.47      278.17     91.20 o 
  30   6   3      985.79      947.29    143.65 o 
 -29   7   3      447.64      337.76    128.12 o 
 -27   7   3      837.05      906.52    133.94 o 
 -25   7   3      729.85      649.51     85.07 o 
 -23   7   3     3176.94     3552.66    132.00 o 
 -21   7   3     1327.07     1088.06     79.59 o 
 -19   7   3     2667.71     2681.10     96.73 o 
 -17   7   3      291.58      222.85     60.98 o 
 -15   7   3     1859.80     1638.01     74.62 o 
 -13   7   3      638.40      671.41     99.00 o 
 -11   7   3      848.20      906.25     61.15 o 
  -9   7   3     4826.97     4913.09    100.94 o 
  -7   7   3     1651.20     1820.81     54.35 o 
  -5   7   3    24553.32    25446.74    149.47 o 
  -3   7   3        9.42       17.47     21.35 o 
  -1   7   3     1744.74     2135.28     42.71 o 
   1   7   3    19682.82    21500.35    225.18 o 
   3   7   3     6103.19     6535.91    122.29 o 
   5   7   3     6918.34     7056.14    149.47 o 
   7   7   3      350.97      216.61     31.96 o 
   9   7   3     4748.80     5410.03    137.82 o 
  11   7   3      722.37     1021.05     93.18 o 
  13   7   3     2179.49     2164.78     86.38 o 
  15   7   3       38.79       83.47     54.09 o 
  17   7   3      755.66      614.72     67.85 o 
  19   7   3       99.53      168.82     65.72 o 
  21   7   3      885.97      976.12     82.36 o 
  23   7   3     1907.10     1839.30     96.18 o 
  25   7   3      871.47      775.79     86.18 o 
  27   7   3      658.19      663.88     87.85 o 
  29   7   3       78.92       52.88     84.41 o 
 -30   8   3      557.03      858.00    155.29 o 
 -28   8   3      129.55      153.35    112.59 o 
 -26   8   3      633.16      704.09     86.44 o 
 -24   8   3     1126.29      902.13     80.84 o 
 -22   8   3       69.61       38.21     73.51 o 
 -20   8   3      597.94      525.24     70.44 o 
 -18   8   3     4537.05     4464.70    106.65 o 
 -16   8   3     5301.33     5145.24    114.10 o 
 -14   8   3      215.95      227.35     57.81 o 
 -12   8   3    14857.94    15152.74    180.53 o 
 -10   8   3     4331.39     4185.15    102.88 o 
  -8   8   3        1.16        3.88     36.88 o 
  -6   8   3      429.78      677.47     38.82 o 
  -4   8   3     3474.51     3540.69     66.00 o 
  -2   8   3     3880.05     4392.86     60.18 o 
   2   8   3    14412.15    14999.39    219.35 o 
   4   8   3     1973.25     1959.32     41.70 o 
   6   8   3     3300.52     2820.43     64.22 o 
   8   8   3       24.08       41.41     34.39 o 
  10   8   3    10686.82     9055.54    180.53 o 
  12   8   3     1519.35     1605.34    108.71 o 
  14   8   3     1211.50     1038.52    102.88 o 
  16   8   3     8300.42     9201.13    207.70 o 
  18   8   3      126.62       92.80     62.43 o 
  20   8   3     2676.20     2772.83    107.22 o 
  22   8   3      476.15      346.07     74.05 o 
  24   8   3       57.27       64.19     71.34 o 
  26   8   3      339.44      508.04    115.50 o 
  28   8   3      605.55      432.85     91.93 o 
 -29   9   3      686.83     1021.05    137.82 o 
 -27   9   3      789.36      832.34     95.82 o 
 -25   9   3      410.16      416.41     86.38 o 
 -23   9   3      103.51       89.77     69.36 o 
 -21   9   3      153.01       75.97     66.05 o 
 -19   9   3      606.67      457.27     71.97 o 
 -17   9   3     4940.26     4728.68    141.71 o 
 -15   9   3     4345.31     4414.21    126.18 o 
 -11   9   3      563.95      574.59     66.00 o 
  -9   9   3     4108.17     4146.33     87.35 o 
  -7   9   3     3709.50     3826.04     87.35 o 
  -5   9   3     3761.16     3730.92     71.82 o 
  -3   9   3     1015.10     1054.05     44.65 o 
  -1   9   3      210.27      331.94     31.06 o 
   1   9   3     9686.40    10022.24    182.47 o 
   3   9   3      225.96      308.65     69.88 o 
   5   9   3     1677.90     1867.05     82.50 o 
   7   9   3     3999.86     4449.25     96.09 o 
   9   9   3     4604.65     3849.33    135.88 o 
  11   9   3     5467.70     5753.62    161.12 o 
  13   9   3     7240.49     6772.73    172.76 o 
  15   9   3     5070.24     5000.44    170.82 o 
  17   9   3      446.96      335.82     97.06 o 
  19   9   3     4431.77     4596.68    178.59 o 
  21   9   3      405.92      572.64    120.35 o 
  23   9   3      753.22      790.05    130.06 o 
  25   9   3       16.11        0.00    106.76 o 
  27   9   3        0.79        0.00    130.06 o 
 -28  10   3      555.31      522.17    141.71 o 
 -26  10   3     1282.01     1572.19    105.02 o 
 -24  10   3      489.50      567.90     80.43 o 
 -22  10   3      105.47      102.43     69.46 o 
 -20  10   3      525.88      427.06     87.35 o 
 -18  10   3     3246.14     2896.22    126.18 o 
 -16  10   3     3745.10     3775.57    130.06 o 
 -12  10   3       34.10       27.18     56.29 o 
 -10  10   3     5584.28     6108.85    120.35 o 
  -8  10   3     3623.87     3651.33     91.23 o 
  -6  10   3     6015.97     6002.08    100.94 o 
  -4  10   3     2125.83     2205.16     60.18 o 
  -2  10   3     1562.57     1611.17     56.29 o 
   0  10   3       85.10       86.13     29.99 o 
   2  10   3     2230.76     1935.34    100.94 o 
   4  10   3    11188.62    11804.31    322.23 o 
   6  10   3      224.07      204.51     49.50 o 
   8  10   3       53.73       81.53     81.53 o 
  10  10   3     1436.30     1486.93    112.59 o 
  12  10   3     2280.44     2205.16    130.06 o 
  14  10   3     2513.12     2333.28    126.18 o 
  16  10   3       82.53       34.94     95.12 o 
  18  10   3      994.36      982.23    114.53 o 
  20  10   3      230.15      172.76     97.06 o 
  22  10   3      959.03      770.64    118.41 o 
  24  10   3     1150.88     1118.11    137.82 o 
  26  10   3      155.77       31.06    124.23 o 
 -25  11   3       42.07       58.23     91.23 o 
 -23  11   3      910.76      947.29    112.59 o 
 -21  11   3     2447.61     2783.63    139.76 o 
 -19  11   3      738.42      733.76     91.23 o 
 -17  11   3      657.94      394.06     77.65 o 
 -15  11   3      971.32      929.82     81.53 o 
 -13  11   3       94.54       54.35     60.18 o 
 -11  11   3     1477.64     1560.70     83.47 o 
  -9  11   3      251.38      318.35     54.35 o 
  -7  11   3     8929.67     9014.77    124.23 o 
  -5  11   3      751.36      729.88     54.35 o 
  -3  11   3     7801.60     7803.49    114.53 o 
  -1  11   3     3313.82     3191.28     73.76 o 
   1  11   3     2713.66     2735.58     78.62 o 
   3  11   3     1287.59     1368.52    104.82 o 
   5  11   3     3178.55     2948.78    220.32 o 
   7  11   3     5967.72     5549.79    161.12 o 
   9  11   3      748.42      646.41     93.18 o 
  11  11   3     1251.55     1304.46    106.76 o 
  13  11   3       58.80       67.94     89.29 o 
  15  11   3     1032.10      949.23    118.41 o 
  17  11   3      350.92      196.06    102.88 o 
  19  11   3      105.20       77.65    104.82 o 
  21  11   3      436.53      595.94    120.35 o 
  23  11   3       92.99      116.47    112.59 o 
  25  11   3      614.81      644.47    135.88 o 
 -22  12   3      181.76      153.35     87.35 o 
 -20  12   3      144.48      128.12     81.53 o 
 -18  12   3     1978.82     2232.34    114.53 o 
 -16  12   3     1706.33     1708.23    100.94 o 
 -14  12   3      164.82      165.00     62.12 o 
 -12  12   3      774.81      733.76     69.88 o 
 -10  12   3     3303.75     3563.98    102.88 o 
  -8  12   3     1042.04     1057.94     66.00 o 
  -6  12   3      686.16      894.88     58.23 o 
  -4  12   3      460.67      415.41     46.59 o 
  -2  12   3     2012.25     2100.34     66.00 o 
   0  12   3    10761.69    10917.12    135.88 o 
   2  12   3     9668.69    10109.59    137.82 o 
   4  12   3     3072.95     3004.92    135.88 o 
   6  12   3     1503.30     1712.11    110.65 o 
   8  12   3     2424.52     2579.81    128.12 o 
  10  12   3      861.16      625.06     93.18 o 
  12  12   3      561.24      444.53     89.29 o 
  14  12   3      683.56      673.58    106.76 o 
  16  12   3      815.25      681.35    110.65 o 
  18  12   3      578.15      590.11    114.53 o 
  20  12   3      295.10      275.65    112.59 o 
  22  12   3      232.18      314.47    116.47 o 
  24  12   3      831.49      784.23    135.88 o 
 -15  13   3      104.15      104.82     62.12 o 
 -13  13   3      128.98       67.94     56.29 o 
 -11  13   3      274.33      252.35     60.18 o 
  -9  13   3     1543.06     1580.11     79.59 o 
  -7  13   3     6504.01     6522.32    118.41 o 
  -5  13   3     2422.16     2717.63     85.41 o 
  -3  13   3      479.69      502.76     48.53 o 
  -1  13   3      296.64      233.21     70.85 o 
   1  13   3      685.28      600.16     45.45 o 
   3  13   3     2177.60     2335.22    126.18 o 
   5  13   3     1214.65      904.58    100.94 o 
   7  13   3     2579.85     2942.81    132.00 o 
   9  13   3     2240.61     2232.34    128.12 o 
  11  13   3     1058.22     1019.11    108.71 o 
  13  13   3     1531.61     1572.34    124.23 o 
  15  13   3      112.91       62.12     95.12 o 
  17  13   3      360.43      256.23    104.82 o 
  19  13   3      289.90      341.65    112.59 o 
  21  13   3      607.23      570.70    118.41 o 
  23  13   3      128.06       56.29    116.47 o 
  -2  14   3      940.73      900.70    100.94 o 
   2  14   3      291.06      280.24     42.85 o 
   4  14   3      961.16      863.82    104.82 o 
   6  14   3      764.37      807.52     99.00 o 
   8  14   3     1249.09     1318.05    108.71 o 
  10  14   3       17.91       50.47     85.41 o 
  12  14   3     1800.46     1929.52    128.12 o 
  14  14   3     1241.98     1343.29    120.35 o 
  16  14   3      926.01      988.05    124.23 o 
  18  14   3      432.40      388.23    102.88 o 
  20  14   3       92.67       50.47    100.94 o 
  22  14   3      357.92      370.76    112.59 o 
  -3  15   3      750.60      698.82     95.12 o 
  -1  15   3      193.03      198.00     83.47 o 
   1  15   3      110.18       79.59     83.47 o 
   3  15   3      563.41      357.17     91.23 o 
   5  15   3      890.68      601.76     97.06 o 
   9  15   3      870.31      809.47    100.94 o 
  11  15   3      942.13      780.35    112.59 o 
  13  15   3      696.19      423.17     95.12 o 
  15  15   3      102.46       85.41     95.12 o 
  17  15   3      911.38      916.23    126.18 o 
  19  15   3      874.90      986.11    132.00 o 
  -4  16   3      106.27       75.71     87.35 o 
  -2  16   3      322.35      184.41     91.23 o 
   0  16   3     2151.33     1890.70    126.18 o 
   2  16   3     3311.82     3191.28    147.53 o 
   6  16   3       57.56        5.82     89.29 o 
   8  16   3     1313.67     1453.93    122.29 o 
  10  16   3      515.91      510.53    100.94 o 
  12  16   3       95.10        1.94     91.23 o 
  14  16   3       78.83        9.71    100.94 o 
  -7  17   3      548.46      285.35    102.88 o 
  -5  17   3      749.64      570.70    100.94 o 
  -3  17   3      316.49      279.53     87.35 o 
  -1  17   3       54.61       17.47     83.47 o 
   1  17   3      181.36      184.41     91.23 o 
   3  17   3      990.08     1019.11    110.65 o 
  -7 -19   4      189.86      100.94     99.00 o 
  -5 -19   4      411.02      465.88    126.18 o 
  -3 -19   4      369.65      375.12     93.31 o 
  -1 -19   4      962.07     1013.11    103.63 o 
   1 -19   4     1074.97     1174.45    130.06 o 
   3 -19   4      559.23      442.10     89.29 o 
   5 -19   4      282.37      326.12    114.53 o 
   7 -19   4      149.92      149.47    126.18 o 
   9 -19   4      728.83      681.35    133.94 o 
 -10 -18   4       78.72       25.24    102.88 o 
  -8 -18   4      236.98      237.43     76.17 o 
  -6 -18   4      830.12      835.25     93.64 o 
  -4 -18   4     1775.60     1627.02    109.71 o 
  -2 -18   4     1533.08     1712.71    115.30 o 
   0 -18   4      190.65      204.14     82.97 o 
   2 -18   4      623.23      652.35     90.90 o 
   4 -18   4      584.94      685.45    110.65 o 
   6 -18   4     1486.21     1390.45    119.38 o 
   8 -18   4      625.55      682.50    114.53 o 
  10 -18   4       28.73       11.65    116.47 o 
 -15 -17   4      280.86      231.00    128.12 o 
 -13 -17   4       77.16       66.00    112.59 o 
 -11 -17   4       70.91        0.00    100.94 o 
  -9 -17   4        7.11       33.31     64.34 o 
  -7 -17   4      849.41      750.22     88.33 o 
  -5 -17   4     2364.35     2281.65    109.78 o 
  -3 -17   4     1600.48     1739.01    175.68 o 
  -1 -17   4      894.58      922.05     85.71 o 
   1 -17   4      766.27      757.54     90.90 o 
   3 -17   4     1700.26     1757.61    109.06 o 
   5 -17   4      714.97      690.88     90.65 o 
   7 -17   4      308.40      222.58     83.03 o 
   9 -17   4      327.32      278.13     85.71 o 
  11 -17   4       54.75       87.66     79.36 o 
 -18 -16   4      804.01      724.05    130.06 o 
 -16 -16   4      258.63      234.88    108.71 o 
 -14 -16   4       21.45       19.41    120.35 o 
 -12 -16   4        6.50        1.94     93.18 o 
 -10 -16   4      575.71      711.02     75.16 o 
  -8 -16   4     1019.95     1028.29     83.74 o 
  -6 -16   4      584.95      664.19     82.83 o 
  -4 -16   4      150.75      130.88     73.17 o 
  -2 -16   4      310.99      369.33     77.33 o 
   0 -16   4       73.31       66.90     71.34 o 
   2 -16   4      555.76      490.12     78.92 o 
   4 -16   4      375.53      390.71     84.21 o 
   6 -16   4      253.71      231.97     74.12 o 
   8 -16   4     1605.71     1504.46    128.12 o 
  10 -16   4      950.03      864.57     95.03 o 
  12 -16   4      694.81      738.34     93.18 o 
  14 -16   4      261.90      258.18    135.88 o 
 -21 -15   4      322.60      331.94    110.65 o 
 -19 -15   4      664.57      660.00    135.88 o 
 -17 -15   4     1226.83     1362.70    151.41 o 
 -15 -15   4      132.11      143.65    114.53 o 
 -13 -15   4      728.59      683.29    122.29 o 
 -11 -15   4     1575.31     1511.48    101.91 o 
  -9 -15   4      172.40      227.76     64.82 o 
  -7 -15   4      257.89      173.17     68.09 o 
  -5 -15   4      153.07      124.90     67.68 o 
  -3 -15   4     1069.06     1122.89     86.76 o 
  -1 -15   4      284.48      250.41     67.26 o 
   1 -15   4     1642.10     1810.01    137.82 o 
   3 -15   4     3264.13     3076.75    155.29 o 
   5 -15   4      234.67      199.36     70.68 o 
   7 -15   4      498.64      712.68     86.76 o 
   9 -15   4     1395.28     1228.76    126.18 o 
  11 -15   4     2612.37     3010.32    255.26 o 
  13 -15   4     1033.57     1026.69     92.85 o 
  15 -15   4      976.23      947.29    151.41 o 
  17 -15   4      726.43      898.76    157.23 o 
 -24 -14   4      563.04      634.76    128.12 o 
 -22 -14   4      687.25      825.00    120.35 o 
 -20 -14   4      580.52      658.06    132.00 o 
 -18 -14   4      611.68      603.70    118.41 o 
 -16 -14   4      741.60      630.88    118.41 o 
 -14 -14   4     2120.83     2401.22    161.12 o 
 -12 -14   4      400.11      443.44     62.39 o 
 -10 -14   4      167.87      182.41     61.54 o 
  -8 -14   4      154.97       88.69     61.98 o 
  -6 -14   4      733.97      778.05     73.97 o 
  -4 -14   4     2609.95     2513.54     99.34 o 
  -2 -14   4      290.83      405.52     71.97 o 
   0 -14   4       11.85       13.46     61.36 o 
   2 -14   4      402.89      409.83     74.08 o 
   4 -14   4     3458.94     3375.59    165.00 o 
   6 -14   4     2141.78     2191.58    137.82 o 
   8 -14   4      945.95     1085.11    124.23 o 
  10 -14   4       76.40       66.00     93.18 o 
  12 -14   4     2518.70     2603.10    145.59 o 
  14 -14   4      660.63      817.23    120.35 o 
  20 -14   4       40.30        0.00    126.18 o 
 -25 -13   4      108.59       71.82     99.00 o 
 -23 -13   4       15.69        5.82     99.00 o 
 -21 -13   4      106.93       58.23    110.65 o 
 -19 -13   4      436.09      380.47    108.71 o 
 -17 -13   4      334.71      269.82    116.47 o 
 -15 -13   4      564.25      485.29    102.88 o 
 -13 -13   4      448.26      470.15     63.09 o 
 -11 -13   4       31.56       21.19     54.22 o 
  -9 -13   4      260.27      196.02     61.10 o 
  -7 -13   4     4327.65     4300.95    137.82 o 
  -5 -13   4     2499.25     2640.39    222.26 o 
  -3 -13   4     2463.28     2459.52     95.33 o 
  -1 -13   4     2135.21     2280.65    175.68 o 
   1 -13   4     1860.13     1881.74     85.71 o 
   3 -13   4     3934.67     3820.21    155.29 o 
   5 -13   4      478.23      438.70     95.12 o 
   7 -13   4     3970.25     4090.04    163.06 o 
   9 -13   4     1906.82     2166.34    135.88 o 
  11 -13   4      149.30      128.12     91.23 o 
  13 -13   4     2048.70     2129.46    133.94 o 
 -26 -12   4      673.91      673.58    124.23 o 
 -24 -12   4      270.18      302.82    116.47 o 
 -22 -12   4      505.45      467.82    118.41 o 
 -20 -12   4     2105.01     2104.22    149.47 o 
 -18 -12   4      829.34      916.23    126.18 o 
 -16 -12   4      560.45      421.23    108.71 o 
 -14 -12   4      239.07      285.89     51.44 o 
 -12 -12   4      212.27      229.28     55.24 o 
 -10 -12   4     4205.23     4019.81    106.76 o 
  -8 -12   4     4643.29     4575.33    149.47 o 
  -6 -12   4     1534.24     1692.70    106.76 o 
  -4 -12   4     1106.74     1025.57     73.97 o 
  -2 -12   4     1562.96     1389.87    110.65 o 
   0 -12   4     3140.99     3388.33    100.88 o 
   2 -12   4       18.14        5.82     81.53 o 
   4 -12   4     1179.16     1075.41    100.94 o 
   6 -12   4      758.70      619.23     97.06 o 
   8 -12   4     1775.02     1681.05    122.29 o 
  10 -12   4     1691.32     1859.64    124.23 o 
  12 -12   4       92.51       56.29     79.59 o 
 -25 -11   4      702.39      611.47    116.47 o 
 -23 -11   4      303.67      250.41    106.76 o 
 -21 -11   4      264.91      132.00     97.06 o 
 -19 -11   4       36.23       27.18     99.00 o 
 -17 -11   4     1763.09     1865.46    133.94 o 
 -15 -11   4     1577.11     1579.38     65.18 o 
 -13 -11   4     2197.46     1999.40    132.00 o 
 -11 -11   4     1835.74     1977.56     96.09 o 
  -9 -11   4       26.60       37.67     52.66 o 
  -7 -11   4     3005.48     2797.30    114.53 o 
  -5 -11   4     3577.15     3855.16    130.06 o 
  -3 -11   4     4140.38     4186.71    110.65 o 
  -1 -11   4     6669.42     6557.26    174.70 o 
   1 -11   4     3060.86     2814.69    133.94 o 
   3 -11   4     5076.86     5351.79    159.18 o 
   7 -11   4     3109.19     3175.75    132.00 o 
   9 -11   4      165.34       95.12     71.82 o 
  11 -11   4     3786.07     4604.45    161.12 o 
  13 -11   4      873.93     1042.41     99.00 o 
 -26 -10   4       48.14       58.10     73.54 o 
 -24 -10   4     2237.86     2344.93    147.53 o 
 -22 -10   4      958.42      918.17    114.53 o 
 -20 -10   4       47.33       71.82     91.23 o 
 -18 -10   4      637.99      551.29    100.94 o 
 -16 -10   4     2620.36     2457.40     66.77 o 
 -14 -10   4     2201.98     2276.19     70.55 o 
 -12 -10   4     5186.76     5252.69     97.23 o 
 -10 -10   4      777.54      864.80     57.81 o 
  -8 -10   4     2433.22     2286.42     87.35 o 
  -6 -10   4     3235.59     3557.76     89.82 o 
  -4 -10   4     2439.76     2612.81    106.76 o 
  -2 -10   4     1012.50      935.64     91.23 o 
   0 -10   4     3028.61     3086.45    126.18 o 
   2 -10   4      448.53      485.29     79.59 o 
   4 -10   4    10072.96    10550.24    205.76 o 
   6 -10   4      797.28      691.05     87.35 o 
   8 -10   4      452.78      376.59     83.47 o 
  10 -10   4      228.05      192.18     75.71 o 
  12 -10   4     1123.91     1737.34    110.65 o 
  26 -10   4      206.32      227.12    165.00 o 
 -27  -9   4     1926.99     2403.16    205.76 o 
 -25  -9   4     1460.92     1445.46     96.08 o 
 -23  -9   4      605.28      465.88     93.18 o 
 -21  -9   4     1196.77     1094.82    106.76 o 
 -19  -9   4     2346.91     2453.63    141.71 o 
 -15  -9   4      486.97      512.56     43.58 o 
 -13  -9   4      176.12      188.92     38.94 o 
 -11  -9   4        6.62        7.86     27.54 o 
  -9  -9   4     4938.26     5007.05    176.65 o 
  -7  -9   4     3119.31     3155.73     83.41 o 
  -5  -9   4     1326.83     1273.40     83.47 o 
  -3  -9   4      198.55      180.53     71.82 o 
  -1  -9   4     1589.00     1459.76     87.35 o 
   1  -9   4     2759.05     2426.46    104.82 o 
   3  -9   4       87.86       48.53     62.12 o 
   5  -9   4      722.89      726.00     81.53 o 
   7  -9   4     2915.36     2855.45    118.41 o 
   9  -9   4    12692.70    14481.10    225.18 o 
  11  -9   4     1301.99     1153.05     62.12 o 
  25  -9   4      133.94       21.35    143.65 o 
  27  -9   4     1368.31     1562.64    196.06 o 
 -28  -8   4      531.65      547.41    143.65 o 
 -26  -8   4     1245.35     1504.95     94.01 o 
 -24  -8   4      204.87      231.60     68.94 o 
 -22  -8   4     2337.37     2143.05    126.18 o 
 -20  -8   4     7470.71     7514.25    188.29 o 
 -18  -8   4      179.29      234.88     79.59 o 
 -16  -8   4     5750.28     5821.56    170.82 o 
 -14  -8   4      283.65      300.76     31.86 o 
 -12  -8   4     3537.94     3410.63     87.35 o 
 -10  -8   4     1856.88     1412.09     48.94 o 
  -8  -8   4     5831.04     5851.62     69.32 o 
  -6  -8   4     5088.29     5383.64     93.64 o 
  -4  -8   4      557.93      506.64     81.53 o 
  -2  -8   4     1151.17     1306.40     79.59 o 
   0  -8   4    19558.47    21578.00    258.18 o 
   2  -8   4     7104.58     7256.08    145.59 o 
   4  -8   4       63.74      132.00     58.23 o 
   6  -8   4      872.62      909.22     54.35 o 
   8  -8   4      161.35      219.64     34.83 o 
  10  -8   4     5510.45     6415.55    145.59 o 
  24  -8   4      549.81      528.00    145.59 o 
  28  -8   4      237.54      265.94    166.94 o 
 -29  -7   4      462.08      473.64    137.82 o 
 -27  -7   4       33.70        9.71    137.82 o 
 -25  -7   4       19.58       38.71     65.43 o 
 -23  -7   4      192.48      165.85     68.48 o 
 -21  -7   4      287.29      308.65     81.53 o 
 -19  -7   4     1711.57     1869.34    110.65 o 
 -17  -7   4     1215.83     1156.93     97.06 o 
 -15  -7   4    11215.09    11460.64    209.65 o 
 -13  -7   4     2335.71     2210.99     48.53 o 
 -11  -7   4      438.20      519.84     32.19 o 
  -9  -7   4     9135.92     9183.68    121.32 o 
  -7  -7   4     6632.66     6660.07    102.96 o 
  -5  -7   4    23335.07    24167.51    256.23 o 
  -3  -7   4      427.35      454.23     69.88 o 
  -1  -7   4    17102.10    17726.72    203.82 o 
   3  -7   4     1345.40     1640.24     51.77 o 
   5  -7   4     2644.04     3160.11     63.09 o 
   7  -7   4      492.66      505.15     40.76 o 
   9  -7   4      530.72      556.66     51.44 o 
  23  -7   4     1420.96     1758.70    153.35 o 
  25  -7   4      408.85      574.59    133.94 o 
  27  -7   4      141.72       67.94    132.00 o 
  29  -7   4      202.09      240.70    147.53 o 
 -30  -6   4      111.81      361.06    145.59 o 
 -28  -6   4      748.53      956.99    157.23 o 
 -26  -6   4      154.68      155.29    135.88 o 
 -24  -6   4       91.44        9.71     57.65 o 
 -22  -6   4      632.23      678.92    122.29 o 
 -20  -6   4      628.84      624.75     35.51 o 
 -18  -6   4      183.10      165.00     73.76 o 
 -16  -6   4     2710.13     2653.57    110.65 o 
 -14  -6   4      823.28     1040.46     71.82 o 
 -12  -6   4     7277.14     6964.44     75.46 o 
 -10  -6   4     8709.10     9285.66     69.10 o 
  -8  -6   4    23453.01    23808.08    893.04 o 
  -6  -6   4     3828.07     3891.62     88.32 o 
  -4  -6   4     9912.17    10552.18    166.94 o 
  -2  -6   4    16722.83    17102.47    455.20 o 
   0  -6   4     2114.49     1708.23     73.76 o 
   2  -6   4     9439.42     9696.12    153.35 o 
   4  -6   4      808.18      807.67     27.30 o 
   6  -6   4      357.27      397.53     30.53 o 
   8  -6   4     3117.45     2581.75     67.94 o 
  22  -6   4     1347.02     1514.11    139.76 o 
  24  -6   4      624.42      559.06    126.18 o 
  26  -6   4      605.72      877.41    147.53 o 
  28  -6   4      201.76      114.53    139.76 o 
  30  -6   4      601.00      716.29    157.23 o 
 -31  -5   4      319.86      498.88    151.41 o 
 -29  -5   4      540.54      751.23    151.41 o 
 -27  -5   4     1417.64     1675.23    161.12 o 
 -25  -5   4      911.85      937.65     71.92 o 
 -23  -5   4      407.84      389.53     56.94 o 
 -21  -5   4        6.67       25.93     54.38 o 
 -19  -5   4     4018.75     3428.37    196.22 o 
 -17  -5   4    16809.93    16996.85    227.12 o 
 -13  -5   4     1774.86     2084.81     75.71 o 
 -11  -5   4     1621.86     1717.79     38.82 o 
  -9  -5   4     1469.45     1442.33     46.22 o 
  -7  -5   4      283.23      305.09     27.18 o 
  -5  -5   4     5073.24     5046.59     49.38 o 
  -3  -5   4      270.03      393.76     33.99 o 
  -1  -5   4    10512.74    10342.69    614.38 o 
   3  -5   4     2736.04     3012.52    133.10 o 
   5  -5   4      444.03      469.54     26.72 o 
   7  -5   4     2168.07     2609.32     68.91 o 
  19  -5   4     1282.38     1145.29    118.41 o 
  21  -5   4     1738.20     1766.46    133.94 o 
  23  -5   4      202.06      211.59    106.76 o 
  25  -5   4       62.40       93.18    108.71 o 
  27  -5   4     1374.19     1459.76    163.06 o 
  29  -5   4      498.27      460.06    137.82 o 
  31  -5   4       28.00       21.35    137.82 o 
 -30  -4   4      169.76      172.76    132.00 o 
 -28  -4   4       44.75        0.00    108.71 o 
 -26  -4   4      196.60      135.88    112.59 o 
 -24  -4   4     3915.71     4027.54     96.41 o 
 -22  -4   4     4822.06     5349.85    133.94 o 
 -20  -4   4     5576.99     5617.73    135.88 o 
 -18  -4   4      738.09      707.30     50.96 o 
 -16  -4   4    15249.58    13291.34   1208.38 o 
 -14  -4   4     1477.97     1539.34     83.47 o 
 -12  -4   4      701.54      678.23     54.35 o 
 -10  -4   4      937.12      969.23     24.85 o 
  -8  -4   4    19135.32    20267.94    333.95 o 
  -6  -4   4    13433.27    13642.51    145.59 o 
  -4  -4   4     1996.99     2356.49    104.82 o 
  -2  -4   4      919.43     1575.97    119.38 o 
   0  -4   4      711.88      785.34     69.88 o 
   2  -4   4     1303.17     1233.50     35.37 o 
   4  -4   4      204.36      376.38     21.35 o 
   8  -4   4     2917.70     2690.56    147.53 o 
  10  -4   4     1519.80     1682.39     53.06 o 
  12  -4   4     7662.82     8469.31    155.29 o 
  16  -4   4     3025.06     3006.87    139.76 o 
  18  -4   4       19.78        3.88     83.47 o 
  20  -4   4      749.78      809.47    106.76 o 
  22  -4   4     2883.96     3325.22    153.35 o 
  24  -4   4     2797.32     3402.86    172.76 o 
  26  -4   4     1548.64     1490.82    141.71 o 
  28  -4   4      329.93      456.17    135.88 o 
  30  -4   4      429.69      436.76    139.76 o 
 -31  -3   4      494.32      601.76    126.18 o 
 -29  -3   4      345.87      364.94    141.71 o 
 -27  -3   4     1163.98     1286.99    149.47 o 
 -25  -3   4     2349.54     2348.81    155.29 o 
 -23  -3   4       13.97       36.35     49.80 o 
 -21  -3   4      527.91      396.46     33.41 o 
 -19  -3   4     2607.54     2471.68     87.71 o 
 -17  -3   4     2420.55     2486.79     75.99 o 
 -15  -3   4     8752.95     8694.48    135.88 o 
 -13  -3   4     4265.35     4055.10     89.29 o 
 -11  -3   4     2417.81     2479.78     89.00 o 
  -9  -3   4     3968.05     3964.22     90.26 o 
  -7  -3   4     1014.33      775.41     21.99 o 
  -5  -3   4    13475.82    16640.81     93.68 o 
  -3  -3   4     4645.79     6540.01     85.41 o 
  -1  -3   4     1894.65     1255.34     25.37 o 
   1  -3   4     4122.44     3788.49     34.94 o 
   3  -3   4    14463.38    15302.08    363.77 o 
   5  -3   4     4281.68     4527.37     55.32 o 
   7  -3   4      778.08     1058.38     37.28 o 
   9  -3   4      380.62      402.00     43.68 o 
  11  -3   4     1942.71     1979.09     84.44 o 
  13  -3   4    16192.72    15801.09    219.35 o 
  15  -3   4    14231.01    14632.51    203.82 o 
  17  -3   4       79.26       98.41     54.21 o 
  19  -3   4       38.77       31.08     56.95 o 
  21  -3   4      942.11      895.63     74.72 o 
  23  -3   4     3308.41     3950.27    166.94 o 
  25  -3   4     2075.56     2069.28    139.76 o 
  27  -3   4      199.48      114.53    114.53 o 
  31  -3   4     1663.70     1809.17    184.41 o 
 -32  -2   4       14.05        0.00    116.47 o 
 -30  -2   4      167.07      215.47    133.94 o 
 -28  -2   4     2192.87     2641.93    170.82 o 
 -26  -2   4     1400.45     1743.17    149.47 o 
 -24  -2   4       43.91        9.71    108.71 o 
 -22  -2   4     1149.18     1272.63     50.35 o 
 -20  -2   4     2316.11     2448.31     70.34 o 
 -18  -2   4     3438.48     3247.11    140.12 o 
 -16  -2   4     1779.84     1791.07     72.79 o 
 -14  -2   4     2124.45     2135.40     60.42 o 
 -12  -2   4     3239.42     2529.54     53.80 o 
 -10  -2   4     7019.87     7304.28     81.15 o 
  -8  -2   4     6040.32     6073.34    130.06 o 
  -6  -2   4     4781.97     4334.34     46.98 o 
  -4  -2   4     5005.95     5881.73    100.94 o 
  -2  -2   4    19567.68    27510.20    198.00 o 
   0  -2   4     4048.55     5202.56    218.38 o 
   4  -2   4    17008.37    14031.37    499.85 o 
   6  -2   4     1157.07     1183.37     28.15 o 
   8  -2   4     9693.81     9611.55    494.03 o 
  10  -2   4     2248.54     2087.28     49.41 o 
  12  -2   4     2755.31     2808.87    100.94 o 
  14  -2   4      104.14      103.92     46.98 o 
  16  -2   4       15.16       44.54     49.90 o 
  18  -2   4     3853.73     3596.24    174.50 o 
  20  -2   4     5140.79     5550.58    126.18 o 
  22  -2   4      476.10      446.28     77.47 o 
  24  -2   4      152.95      142.10     71.34 o 
  26  -2   4       21.56       48.53    108.71 o 
  28  -2   4      153.05      188.29    122.29 o 
  30  -2   4      679.23      652.23    149.47 o 
  32  -2   4      509.33      539.64    153.35 o 
 -31  -1   4      536.31      726.00    133.94 o 
 -29  -1   4       78.13       85.41    126.18 o 
 -27  -1   4     2219.47     2467.22    174.70 o 
 -25  -1   4     1846.89     1721.81    137.82 o 
 -23  -1   4        8.25        5.82     95.12 o 
 -21  -1   4     2775.28     2900.81     61.42 o 
 -19  -1   4     4213.27     4415.07     69.75 o 
 -17  -1   4     9751.17     9678.98    135.81 o 
 -15  -1   4     1729.98     1964.46     66.00 o 
 -13  -1   4     6134.23     6777.99     90.00 o 
 -11  -1   4    36895.63    35336.51    538.63 o 
  -7  -1   4     2116.13     3269.52     46.07 o 
  -5  -1   4     2702.59     3437.80     54.35 o 
  -3  -1   4    16692.29    19112.72    133.94 o 
   1  -1   4     6448.28     8059.72     87.35 o 
   3  -1   4    25504.77    19697.01    133.94 o 
   5  -1   4     3835.88     4268.62     77.65 o 
   7  -1   4     2100.49     1638.34     60.18 o 
   9  -1   4     4247.24     4057.04     99.00 o 
  11  -1   4    16404.22    16496.03    166.94 o 
  13  -1   4     1461.20     1593.49     85.41 o 
  15  -1   4     4679.35     4315.21    124.23 o 
  17  -1   4     6327.68     6294.59     79.59 o 
  19  -1   4       44.87       44.89     55.27 o 
  21  -1   4     1862.86     1840.05    176.65 o 
  23  -1   4        8.37        2.89     67.22 o 
  25  -1   4     1557.56     1641.08    208.68 o 
  27  -1   4      397.13      246.53    104.82 o 
  29  -1   4      238.04      320.29    120.35 o 
  31  -1   4      555.60      522.17    143.65 o 
 -32   0   4       11.58       34.94    118.41 o 
 -30   0   4       14.88       56.29     99.00 o 
 -28   0   4      623.15      652.23    124.23 o 
 -26   0   4       57.56        1.94    100.94 o 
 -24   0   4     5938.04     5641.03    196.06 o 
 -22   0   4     1172.56     1030.76    116.47 o 
 -20   0   4     1690.82     1780.03     51.44 o 
 -18   0   4       53.84       57.09     17.86 o 
 -16   0   4    11597.97    12837.88    134.91 o 
 -14   0   4     5566.57     4615.27     33.64 o 
 -12   0   4     3516.73     4107.06    107.73 o 
 -10   0   4      153.27      285.81     29.95 o 
  -6   0   4    29989.38    23702.06    134.91 o 
  -4   0   4    34904.76    39440.61    190.23 o 
   0   0   4    74104.86    67261.39    232.94 o 
   2   0   4    37814.89    35084.63    178.59 o 
   4   0   4    36441.81    33911.68   1232.64 o 
   6   0   4     2063.85     2113.24     47.32 o 
   8   0   4     1398.44     1730.53    140.73 o 
  10   0   4       37.34       84.92     41.29 o 
  12   0   4      543.68      485.80     60.14 o 
  14   0   4     1736.41     1819.95     54.90 o 
  16   0   4       93.82       55.23     20.80 o 
  18   0   4       55.33       33.05     18.21 o 
  20   0   4      857.31      732.80     65.72 o 
  22   0   4     1283.86     1081.34     88.32 o 
  24   0   4     5589.58     6120.01    277.59 o 
  26   0   4      176.56       94.40     74.95 o 
  28   0   4      426.00      446.57     81.66 o 
  30   0   4        2.40        1.94    120.35 o 
 -31   1   4      517.34      613.41    143.65 o 
 -29   1   4       67.31      176.65    128.12 o 
 -27   1   4     2250.30     2352.69    168.88 o 
 -25   1   4     1877.28     1714.05    135.88 o 
 -23   1   4        8.30       38.82    106.76 o 
 -21   1   4     2904.19     2733.16    143.65 o 
 -19   1   4     4220.97     4241.45    147.53 o 
 -17   1   4     9595.80     9315.09    117.07 o 
 -15   1   4     1864.88     1960.94     92.21 o 
 -13   1   4     6105.33     6578.16    141.71 o 
 -11   1   4    36953.10    34932.04   1020.08 o 
  -7   1   4     2183.57     3169.92     87.35 o 
  -5   1   4     2903.41     3583.39     66.00 o 
  -3   1   4    16690.90    20038.65    133.94 o 
  -1   1   4    16105.24    15746.74     85.41 o 
   1   1   4     6356.70     7444.37    102.88 o 
   3   1   4    25488.23    20003.71    157.23 o 
   5   1   4     3926.74     4088.09     83.47 o 
   7   1   4     2300.66     1877.11     69.88 o 
   9   1   4     3935.72     4072.57     77.65 o 
  11   1   4    16255.60    16595.03    205.76 o 
  13   1   4     1505.55     1572.95    149.47 o 
  15   1   4     4664.48     4583.94     94.21 o 
  17   1   4     6221.82     6480.64    130.06 o 
  19   1   4       28.56       29.00     53.63 o 
  21   1   4     1909.44     1829.77     92.21 o 
  23   1   4       10.52       58.57     64.47 o 
  25   1   4     1580.90     1662.41     96.73 o 
  27   1   4      351.90      287.76     83.00 o 
  29   1   4      272.63      254.79     87.89 o 
  31   1   4      581.35      873.52    145.59 o 
 -32   2   4       13.80       25.24    130.06 o 
 -30   2   4      140.83      188.29    114.53 o 
 -28   2   4     2172.54     2787.51    174.70 o 
 -26   2   4     1383.79     1430.64    137.82 o 
 -24   2   4       43.03       48.53    112.59 o 
 -22   2   4     1162.45     1151.11    112.59 o 
 -20   2   4     2352.60     2688.51    147.53 o 
 -18   2   4     3437.46     3224.28    143.65 o 
 -16   2   4     1829.49     1876.86     70.42 o 
 -14   2   4     2162.33     2079.55    113.56 o 
 -12   2   4     3153.75     2456.84     72.79 o 
 -10   2   4     6939.12     7263.32     87.89 o 
  -8   2   4     6347.35     6116.61    104.82 o 
  -6   2   4     4479.35     4212.33     75.71 o 
  -4   2   4     4928.76     5829.32     95.12 o 
  -2   2   4    19103.72    27195.73    176.65 o 
   4   2   4    17077.76    14054.05    257.14 o 
   6   2   4     1220.62     1096.74     83.27 o 
   8   2   4    10233.66     9119.17    412.27 o 
  10   2   4     2454.46     2158.04     54.49 o 
  12   2   4     2765.74     2884.57    110.65 o 
  14   2   4      108.48       75.71     46.59 o 
  16   2   4       32.46       28.43     52.05 o 
  18   2   4     3913.41     3724.20    398.91 o 
  20   2   4     5218.39     5499.56    122.29 o 
  22   2   4      506.12      424.47     69.23 o 
  24   2   4      162.01       18.64     70.20 o 
  26   2   4       21.97       50.47     73.78 o 
  28   2   4      153.66      149.13     77.54 o 
  30   2   4      668.26      797.01     91.84 o 
 -31   3   4      474.52      627.00    126.18 o 
 -29   3   4      351.18      438.70    128.12 o 
 -27   3   4     1188.52     1102.58    143.65 o 
 -25   3   4     2378.70     2562.34    161.12 o 
 -23   3   4       16.04       77.65    114.53 o 
 -21   3   4      517.09      438.70    112.59 o 
 -19   3   4     2511.02     2368.22    128.12 o 
 -17   3   4     2338.83     2529.34    132.00 o 
 -15   3   4     8607.77     9095.58    118.57 o 
 -13   3   4     4258.57     4246.25     77.91 o 
 -11   3   4     2525.46     2400.44    114.53 o 
  -9   3   4     3955.35     3942.51     97.06 o 
  -7   3   4     1009.37      838.58     58.23 o 
  -5   3   4    12640.17    16253.38    172.76 o 
   1   3   4     4322.09     3857.45     26.36 o 
   3   3   4    14679.24    14714.12    636.91 o 
   5   3   4     4072.30     4448.79     36.64 o 
   7   3   4      728.43      890.65     43.25 o 
   9   3   4      391.96      400.02     26.39 o 
  11   3   4     1844.56     1917.80     56.29 o 
  13   3   4    16245.83    16707.61    234.88 o 
  15   3   4    14171.17    14448.50    344.56 o 
  17   3   4       54.25       70.37     53.63 o 
  19   3   4       35.88       27.18     56.88 o 
  21   3   4      907.87      952.10    125.21 o 
  23   3   4     3283.57     3565.95    119.38 o 
  25   3   4     2048.83     2366.38    103.35 o 
  27   3   4      195.51      116.87     72.28 o 
  29   3   4       54.65       67.16     80.08 o 
  31   3   4     1634.75     1677.17    149.47 o 
 -32   4   4       94.54       34.94    124.23 o 
 -30   4   4      169.68      182.47    110.65 o 
 -28   4   4       41.08       11.65    110.65 o 
 -26   4   4      191.48      104.82    114.53 o 
 -24   4   4     3941.94     3730.92    161.12 o 
 -22   4   4     4884.71     5384.79    184.41 o 
 -20   4   4     5497.76     5246.97    176.65 o 
 -18   4   4      775.28      933.04     73.67 o 
 -16   4   4    15326.51    13670.58    975.44 o 
 -14   4   4     1462.68     1424.94    118.41 o 
 -12   4   4      669.33      520.22     35.64 o 
 -10   4   4      938.97      957.81     44.53 o 
  -8   4   4    19208.40    20252.82    426.09 o 
  -6   4   4    13768.79    14129.75    155.29 o 
   2   4   4     1392.99     1372.71     24.69 o 
   4   4   4      343.88      400.65     29.12 o 
   6   4   4     3156.06     3174.26     34.82 o 
   8   4   4     2830.18     2936.56     93.52 o 
  10   4   4     1586.90     1531.91     41.95 o 
  12   4   4     7683.68     8019.09    117.44 o 
  14   4   4     1557.06     1919.16     88.32 o 
  16   4   4     2973.26     2890.79     96.09 o 
  18   4   4       27.49        8.69     56.43 o 
  20   4   4      726.34      626.80     71.29 o 
  22   4   4     2924.62     3127.22    133.94 o 
  24   4   4     2765.40     3104.90    112.72 o 
  26   4   4     1560.07     1521.24     99.19 o 
  28   4   4      326.91      313.64     82.89 o 
  30   4   4      432.95      322.23    114.53 o 
 -31   5   4      315.76      240.70    114.53 o 
 -29   5   4      553.92      636.70    126.18 o 
 -27   5   4     1470.42     1696.58    143.65 o 
 -25   5   4      909.75      931.76    135.88 o 
 -23   5   4      412.14      273.70    102.88 o 
 -21   5   4       15.93       75.71     93.18 o 
 -19   5   4     3912.00     3560.50    360.09 o 
 -17   5   4    16549.04    16768.56    172.95 o 
 -15   5   4     4099.43     4560.83    131.03 o 
 -13   5   4     1694.25     1954.60     54.90 o 
 -11   5   4     1626.71     1680.55     93.18 o 
  -9   5   4     1420.90     1348.04     45.86 o 
  -7   5   4      313.66      304.38     26.51 o 
  -5   5   4     5151.22     5025.68     54.35 o 
   1   5   4     8469.54     7550.95     56.29 o 
   3   5   4     2746.54     3038.61    119.71 o 
   5   5   4      468.13      493.73     25.71 o 
   7   5   4     2263.97     2509.11     99.00 o 
   9   5   4     6693.80     6085.13     80.29 o 
  11   5   4     3097.89     2871.28    176.65 o 
  13   5   4      338.71      354.68     48.97 o 
  15   5   4     5920.44     5933.19    231.00 o 
  17   5   4     3424.48     3439.47     94.65 o 
  19   5   4     1315.11     1198.96     99.00 o 
  21   5   4     1778.30     1774.45    183.44 o 
  23   5   4      197.36      134.21     67.97 o 
  25   5   4       48.05       11.77     75.08 o 
  27   5   4     1336.98     1351.55    145.59 o 
  29   5   4      498.37      491.78    124.23 o 
 -30   6   4      112.60       99.00    112.59 o 
 -28   6   4      731.78      693.00    139.76 o 
 -26   6   4      136.41      104.82    116.47 o 
 -24   6   4       87.03        9.71    118.41 o 
 -22   6   4      639.79      557.60     79.29 o 
 -20   6   4      688.04      590.08     67.97 o 
 -18   6   4      229.95      196.06     61.54 o 
 -16   6   4     2914.71     2894.28    132.00 o 
 -14   6   4      764.92      849.88     49.90 o 
 -12   6   4     7217.56     6895.32    127.15 o 
 -10   6   4     8923.47     9499.90    178.59 o 
  -8   6   4    23471.63    23532.20    647.38 o 
  -6   6   4     3760.97     3934.74     52.41 o 
  -4   6   4     9718.50    10406.59     66.00 o 
   0   6   4     2178.72     1698.52     23.29 o 
   2   6   4     9568.33     9909.65     83.47 o 
   4   6   4      702.76      646.38     66.00 o 
   6   6   4      296.49      280.57     44.65 o 
   8   6   4     3311.04     2727.94     66.79 o 
  10   6   4      268.89      157.23     73.76 o 
  12   6   4     1102.60     1085.26     54.44 o 
  14   6   4        2.84       19.22     53.58 o 
  16   6   4      203.75      125.65     57.36 o 
  18   6   4      173.58      146.63     57.21 o 
  20   6   4     1941.68     1754.99    229.06 o 
  22   6   4     1398.61     1220.07    112.59 o 
  24   6   4      657.38      646.73    142.68 o 
  26   6   4      624.03      694.31     85.78 o 
  28   6   4      196.79       92.21     78.98 o 
 -29   7   4      429.20      382.41    133.94 o 
 -27   7   4       34.27        5.82    116.47 o 
 -25   7   4       14.38        0.00    118.41 o 
 -23   7   4      199.81      186.10     91.23 o 
 -21   7   4      288.01      177.11     68.50 o 
 -19   7   4     1658.66     1646.91     82.36 o 
 -17   7   4     1217.33     1128.45     74.16 o 
 -15   7   4    11094.19    10882.84    140.37 o 
 -13   7   4     2196.93     2060.77     63.56 o 
 -11   7   4      347.69      404.78     53.38 o 
  -7   7   4     6610.48     6759.14     81.53 o 
  -5   7   4    23551.57    25083.74    130.06 o 
  -3   7   4      323.80      481.41     21.35 o 
   1   7   4     1172.55     1053.26     62.12 o 
   3   7   4     1360.50     1736.84     41.84 o 
   5   7   4     2556.53     3290.28    114.53 o 
   7   7   4      535.38      567.38     38.70 o 
   9   7   4      536.85      479.47     77.65 o 
  11   7   4      207.71      240.70     83.47 o 
  13   7   4     4752.10     5056.74    153.35 o 
  15   7   4     3417.27     3575.68    369.79 o 
  17   7   4       89.76      111.17     62.03 o 
  19   7   4      503.47      430.18     67.97 o 
  21   7   4      122.59      103.48     68.26 o 
  23   7   4     1473.87     1474.24    129.09 o 
  25   7   4      411.14      504.60     84.80 o 
  27   7   4      142.63      106.67     81.03 o 
  29   7   4      205.84      176.65    126.18 o 
 -28   8   4      483.54      537.70    133.94 o 
 -26   8   4     1238.28     1362.70    151.41 o 
 -24   8   4      179.53      209.82     75.95 o 
 -22   8   4     2312.03     2099.48     96.18 o 
 -20   8   4     7397.71     7276.94    145.59 o 
 -18   8   4      177.37      216.90     61.10 o 
 -16   8   4     5777.31     6018.92    165.97 o 
 -14   8   4      303.51      232.08     50.85 o 
 -12   8   4     3556.96     3451.39     97.06 o 
 -10   8   4     1758.70     1572.34     62.12 o 
  -8   8   4     5768.20     5916.67     91.23 o 
  -6   8   4     5299.08     5509.03     77.65 o 
  -4   8   4      464.71      423.17     29.12 o 
  -2   8   4      985.95     1118.11     25.24 o 
   0   8   4    19313.66    20820.94    118.41 o 
   2   8   4     7274.88     7487.08     79.59 o 
   4   8   4       63.65      144.82     29.12 o 
   8   8   4      105.80      140.18     34.15 o 
  10   8   4     5762.59     6283.55    161.12 o 
  12   8   4     3362.24     3272.81    145.59 o 
  14   8   4      554.96      500.82     91.23 o 
  16   8   4     1610.45     1541.29    118.41 o 
  18   8   4     2826.54     3160.22    163.06 o 
  20   8   4     1710.43     1773.27     88.96 o 
  22   8   4      319.99      306.01     74.56 o 
  24   8   4      552.23      559.72    161.12 o 
  26   8   4     2925.55     2723.68    151.41 o 
  28   8   4      234.39      161.12    106.76 o 
 -29   9   4      615.27      632.82    151.41 o 
 -27   9   4     2009.93     2271.16    172.76 o 
 -25   9   4     1448.42     1436.46    159.18 o 
 -23   9   4      611.97      523.33     74.90 o 
 -21   9   4     1086.94     1037.63     80.18 o 
 -19   9   4     2295.33     2551.38    100.22 o 
 -17   9   4     3330.74     3319.67     99.00 o 
 -15   9   4      461.09      496.94     71.82 o 
 -13   9   4      177.10      182.47     54.35 o 
 -11   9   4        5.33       13.59     48.53 o 
  -9   9   4     4876.64     5029.56     93.18 o 
  -7   9   4     3016.05     3241.75     71.82 o 
  -5   9   4     1364.65     1341.35     44.65 o 
  -3   9   4      201.53      211.59     23.29 o 
  -1   9   4     1788.04     1828.58     38.82 o 
   1   9   4     2671.46     2628.34     50.47 o 
   3   9   4       65.85       47.48     26.98 o 
   5   9   4      728.78      647.41     74.73 o 
   7   9   4     2732.24     2712.89    178.59 o 
   9   9   4    12279.49    13592.04    232.94 o 
  11   9   4     1327.08     1366.58    106.76 o 
  13   9   4     1297.16     1323.87    116.47 o 
  15   9   4      309.42      236.82    100.94 o 
  17   9   4     1381.45     1543.23    132.00 o 
  19   9   4     1887.72     1867.40    137.82 o 
  21   9   4      929.69      807.52    118.41 o 
  23   9   4      199.66      238.76    106.76 o 
  25   9   4      143.86      252.35    132.00 o 
  27   9   4     1369.63     1180.23    149.47 o 
 -28  10   4      849.99      693.00    116.47 o 
 -26  10   4       39.93      108.71    104.82 o 
 -24  10   4     2232.59     2212.09    106.28 o 
 -22  10   4      951.89      921.56     99.00 o 
 -20  10   4       34.87       27.18     77.65 o 
 -18  10   4      634.70      584.29     85.41 o 
 -16  10   4     2627.25     2783.63    116.47 o 
 -14  10   4     2107.36     2148.87     93.18 o 
 -12  10   4     5164.01     4936.38    108.71 o 
 -10  10   4      860.86      892.94     58.23 o 
  -8  10   4     2315.25     2276.99     67.94 o 
  -6  10   4     3270.08     3639.69     71.82 o 
  -4  10   4     2494.35     2676.87     54.35 o 
  -2  10   4     1118.24     1197.70     40.76 o 
   0  10   4     2915.51     2913.69     58.23 o 
   2  10   4      506.52      561.14     50.47 o 
   4  10   4    10055.20    10235.77    128.12 o 
   6  10   4      827.07      683.41     44.16 o 
   8  10   4      403.76      308.65     89.29 o 
  10  10   4      277.99      295.06     95.12 o 
  12  10   4     1055.72     1104.52    114.53 o 
  14  10   4      795.15      892.94    110.65 o 
  16  10   4      721.40      660.00    116.47 o 
  18  10   4      509.10      456.17    106.76 o 
  20  10   4      640.88      700.76    124.23 o 
  22  10   4     1979.35     1908.17    157.23 o 
  24  10   4     1400.54     1382.11    149.47 o 
  26  10   4      232.10      155.29    114.53 o 
 -23  11   4      306.48      328.06     93.18 o 
 -21  11   4      246.45      203.82     81.53 o 
 -19  11   4       39.10       25.24     71.82 o 
 -17  11   4     1809.46     1979.99    104.82 o 
 -15  11   4     1667.60     1743.17     91.23 o 
 -13  11   4     2149.83     2104.22     87.35 o 
 -11  11   4     1796.96     1964.46     77.65 o 
  -9  11   4       26.56       40.76     42.71 o 
  -5  11   4     3775.13     4119.15     71.82 o 
  -3  11   4     4221.10     4398.68     73.76 o 
  -1  11   4     6525.14     6547.57     80.56 o 
   1  11   4     3060.27     2948.63     67.94 o 
   3  11   4     5219.69     5200.38     91.23 o 
   5  11   4     3695.97     3432.42     71.92 o 
   7  11   4     3099.23     2678.81    130.06 o 
   9  11   4      161.37       73.76     91.23 o 
  11  11   4     3810.53     3996.86    161.12 o 
  13  11   4      963.73     1081.23    116.47 o 
  15  11   4     1445.94     1220.99    122.29 o 
  17  11   4     1620.97     1566.52    139.76 o 
  19  11   4      495.93      417.35    106.76 o 
  21  11   4     1073.99      974.47    128.12 o 
  23  11   4       67.20       38.82    104.82 o 
  25  11   4       58.89      166.94    112.59 o 
 -18  12   4      844.72      972.52     91.23 o 
 -16  12   4      607.34      601.76     75.71 o 
 -14  12   4      231.95      279.53     62.12 o 
 -12  12   4      181.72      211.59     54.35 o 
 -10  12   4     4094.01     4101.68    100.94 o 
  -8  12   4     4527.81     4767.50     93.18 o 
  -6  12   4     1516.17     1698.52     58.23 o 
  -4  12   4     1079.35     1009.41     48.53 o 
  -2  12   4     1455.58     1422.87     50.47 o 
   0  12   4     3016.11     3251.45     69.88 o 
   2  12   4       25.90       45.82     35.20 o 
   4  12   4     1131.49      953.11    100.94 o 
   6  12   4      746.91      671.64    102.88 o 
   8  12   4     1924.84     1624.76    122.29 o 
  10  12   4     1789.78     1923.70    124.23 o 
  12  12   4       66.27        9.71     93.18 o 
  14  12   4      257.32      234.88    104.82 o 
  16  12   4        8.91        7.76     97.06 o 
  18  12   4     2338.04     2438.10    157.23 o 
  20  12   4      446.68      514.41    108.71 o 
  22  12   4      151.53      135.88    102.88 o 
  24  12   4      145.64        0.00    110.65 o 
  -3  13   4     2459.30     2473.05     64.06 o 
  -1  13   4     2262.77     2395.40     59.20 o 
   1  13   4     1934.60     1850.23     52.58 o 
   3  13   4     3926.56     4032.69     84.44 o 
   5  13   4      475.37      493.06    100.94 o 
   7  13   4     3969.51     4276.39    161.12 o 
   9  13   4     1788.96     1758.70    128.12 o 
  11  13   4      148.89       64.06     91.23 o 
  13  13   4     2146.61     1865.46    135.88 o 
  15  13   4      535.26      471.70    102.88 o 
  17  13   4      173.59      139.76    112.59 o 
  19  13   4      239.07      199.94     99.00 o 
  21  13   4      520.49      207.70    104.82 o 
  23  13   4      189.64      267.88    108.71 o 
  -2  14   4      300.39      232.94     93.18 o 
   0  14   4       16.63        1.94     91.23 o 
   2  14   4      408.72      316.41     99.00 o 
   4  14   4     3541.40     3732.86    155.29 o 
   6  14   4     2180.19     2356.57    135.88 o 
   8  14   4      893.18      873.52    114.53 o 
  10  14   4       67.69        1.94     91.23 o 
  12  14   4     2472.82     2267.28    139.76 o 
  14  14   4      655.44      506.64    110.65 o 
  16  14   4       18.25       64.06    100.94 o 
  18  14   4      181.86      114.53    104.82 o 
  20  14   4       46.25       25.24    112.59 o 
  22  14   4      834.52      807.52    139.76 o 
  -3  15   4     1068.75      922.05    112.59 o 
  -1  15   4      227.99      100.94     91.23 o 
   1  15   4     1767.44     1814.99    128.12 o 
   3  15   4     3364.64     3156.34    151.41 o 
   5  15   4      248.40      219.35     95.12 o 
   7  15   4      500.69      535.76    102.88 o 
   9  15   4     1320.82     1277.29    124.23 o 
  11  15   4     2615.76     3138.86    163.06 o 
  13  15   4     1080.45      999.70    124.23 o 
  15  15   4      999.82      708.53    124.23 o 
  17  15   4      748.28      764.82    126.18 o 
  19  15   4      619.78      374.64    112.59 o 
  21  15   4      910.02      883.23    124.23 o 
  -4  16   4      154.88      110.65     91.23 o 
  -2  16   4      273.67      205.76     99.00 o 
   0  16   4       81.08       15.53     93.18 o 
   2  16   4      567.68      687.17    108.71 o 
   4  16   4      361.02      293.12    100.94 o 
   6  16   4      252.35      102.88     99.00 o 
   8  16   4     1645.86     1325.82    122.29 o 
  10  16   4     1026.96     1011.35    120.35 o 
  12  16   4      699.03      559.06    110.65 o 
  14  16   4      256.05      132.00     99.00 o 
  16  16   4      291.55      211.59    112.59 o 
  -7  17   4      863.29      799.76    120.35 o 
  -5  17   4     2399.63     2111.99    143.65 o 
  -3  17   4     1583.97     1620.87    132.00 o 
  -1  17   4      902.28      737.64    112.59 o 
   1  17   4      800.08      580.41    114.53 o 
   3  17   4     1725.82     1853.81    132.00 o 
   5  17   4      688.99      555.17    110.65 o 
   7  17   4      317.54      287.29    104.82 o 
  -7 -19   5      118.76       62.12    110.65 o 
  -5 -19   5      107.65       36.88    104.82 o 
  -3 -19   5       23.26       85.41    110.65 o 
  -1 -19   5      523.93      544.98    100.88 o 
   1 -19   5      393.91      355.40     96.70 o 
   3 -19   5      326.78      485.29    133.94 o 
   5 -19   5      148.57      141.71    126.18 o 
   7 -19   5      141.61      145.59    116.47 o 
   9 -19   5      577.49      566.82    141.71 o 
  -8 -18   5      745.86      805.96     89.98 o 
  -6 -18   5      655.27      724.57     91.93 o 
  -4 -18   5     1374.49     1381.38    100.17 o 
  -2 -18   5     1382.66     1452.18    105.45 o 
   0 -18   5      433.74      351.44     86.18 o 
   2 -18   5      319.97      314.17     76.10 o 
   4 -18   5      124.98      132.28     84.57 o 
   6 -18   5      993.98      837.05     98.83 o 
   8 -18   5       72.22       46.59    108.71 o 
  10 -18   5      772.28      636.70    126.18 o 
 -13 -17   5      415.51      382.41    118.41 o 
 -11 -17   5      393.62      405.70    128.12 o 
  -9 -17   5      148.28      158.92     70.86 o 
  -7 -17   5      383.03      345.87     76.10 o 
  -5 -17   5     1243.90     1257.79    125.21 o 
  -3 -17   5      828.44      857.41     93.18 o 
  -1 -17   5      309.81      289.18     76.02 o 
   1 -17   5      232.59      311.25     85.78 o 
   3 -17   5     1065.15     1220.18    105.58 o 
   5 -17   5     1997.88     2045.80    124.23 o 
   7 -17   5      120.05       98.11     85.07 o 
   9 -17   5      164.49      139.80     82.32 o 
  11 -17   5      295.95      235.50     87.19 o 
 -18 -16   5      844.62      931.76    135.88 o 
 -16 -16   5       11.06        0.00    108.71 o 
 -14 -16   5       15.29        0.00    110.65 o 
 -12 -16   5      194.10      225.18    102.88 o 
 -10 -16   5      133.36      103.32     96.09 o 
  -8 -16   5      553.67      494.11     75.34 o 
  -6 -16   5       66.09       82.70     71.78 o 
  -4 -16   5      489.03      451.43     81.50 o 
  -2 -16   5      625.22      596.22     82.83 o 
   0 -16   5      187.04      253.08     80.29 o 
   2 -16   5      348.81      356.31    110.65 o 
   4 -16   5       43.99        8.48     73.97 o 
   6 -16   5      642.07      656.95     90.35 o 
   8 -16   5     1790.33     1941.05    111.36 o 
  10 -16   5     1897.34     2152.24    160.15 o 
  12 -16   5      177.93      161.67    105.79 o 
  14 -16   5       96.94      161.12    128.12 o 
 -21 -15   5     1228.18     1203.52    139.76 o 
 -19 -15   5      351.91      335.82    128.12 o 
 -17 -15   5      312.55      238.76    120.35 o 
 -15 -15   5      177.62      151.41    110.65 o 
 -13 -15   5       89.62        7.76    102.88 o 
 -11 -15   5        7.75        0.00     57.21 o 
  -9 -15   5      107.07       90.53     63.81 o 
  -7 -15   5       87.20       87.35     66.70 o 
  -5 -15   5       99.60       82.84     69.36 o 
  -3 -15   5      574.18      735.12     80.67 o 
  -1 -15   5      519.90      433.69     69.96 o 
   1 -15   5     1887.37     1913.99    135.88 o 
   3 -15   5      216.05      308.81     68.59 o 
   5 -15   5      501.41      397.38     81.59 o 
   7 -15   5      618.88      649.81     99.97 o 
   9 -15   5      583.76      597.88    114.53 o 
  11 -15   5     1064.84     1067.64    135.88 o 
  13 -15   5      547.79      555.17    120.35 o 
 -24 -14   5       47.68        0.00    112.59 o 
 -22 -14   5      523.84      491.11    116.47 o 
 -20 -14   5       74.24       97.06    114.53 o 
 -18 -14   5        7.25       31.06     99.00 o 
 -16 -14   5      737.67      871.58    132.00 o 
 -14 -14   5     1593.01     1628.64    143.65 o 
 -12 -14   5      345.21      329.81     62.82 o 
 -10 -14   5     1017.22     1096.50     78.34 o 
  -8 -14   5      140.11      108.71     60.63 o 
  -6 -14   5     1605.36     1502.99     85.12 o 
  -4 -14   5     1474.13     1719.03    123.26 o 
  -2 -14   5     2862.80     2846.21    128.12 o 
   0 -14   5     1294.66     1281.63     80.95 o 
   2 -14   5     2848.16     3087.50    158.21 o 
   4 -14   5      489.50      559.06    112.59 o 
   6 -14   5      301.52      357.17    104.82 o 
   8 -14   5      542.92      506.64    110.65 o 
  10 -14   5       48.65       29.12     95.12 o 
  12 -14   5     1894.78     2131.40    149.47 o 
 -25 -13   5      134.26       48.53     99.00 o 
 -23 -13   5      132.85       56.29     95.12 o 
 -21 -13   5      223.09      271.76    112.59 o 
 -19 -13   5     1047.28      871.58    116.47 o 
 -17 -13   5     1733.66     1521.87    133.94 o 
 -15 -13   5      417.25      370.76    110.65 o 
 -13 -13   5      557.80      566.72     61.04 o 
 -11 -13   5      986.29     1031.79     72.27 o 
  -9 -13   5      315.41      362.58     61.15 o 
  -7 -13   5     2404.20     2535.32    105.79 o 
  -5 -13   5      797.68      698.38     73.51 o 
  -3 -13   5     4890.60     4996.45    198.97 o 
  -1 -13   5     3061.33     3351.93    155.29 o 
   1 -13   5      381.02      397.94     89.29 o 
   3 -13   5     1213.17     1391.82    124.23 o 
   5 -13   5      890.66      793.94    106.76 o 
   7 -13   5     1313.22     1484.99    128.12 o 
   9 -13   5     1077.41     1180.23    122.29 o 
  11 -13   5      138.60      219.35     97.06 o 
  13 -13   5      607.76      673.58    114.53 o 
 -26 -12   5      111.06       75.71     93.18 o 
 -24 -12   5       90.17      130.06    104.82 o 
 -22 -12   5       50.40       54.35    102.88 o 
 -20 -12   5      596.58      448.41    112.59 o 
 -18 -12   5     1150.27      988.05    114.53 o 
 -16 -12   5      207.57      120.35     93.18 o 
 -14 -12   5      180.99      119.77     47.86 o 
 -12 -12   5      203.15      135.28     49.38 o 
 -10 -12   5      470.02      456.17     63.18 o 
  -8 -12   5     1175.48     1150.45     74.57 o 
  -6 -12   5        7.09       16.25     55.48 o 
  -4 -12   5      880.32      919.18     68.59 o 
  -2 -12   5      370.15      363.00     91.23 o 
   0 -12   5     3210.56     3336.86    141.71 o 
   2 -12   5     1104.07     1154.99    114.53 o 
   4 -12   5      118.92       11.65     89.29 o 
   6 -12   5       24.53        0.00     79.59 o 
   8 -12   5     2750.24     3220.39    149.47 o 
  10 -12   5     6820.44     7566.66    209.65 o 
  12 -12   5      185.87      217.41     87.35 o 
 -25 -11   5      182.77       27.18    100.94 o 
 -23 -11   5      447.83      473.64    112.59 o 
 -21 -11   5     1015.98     1240.40    122.29 o 
 -19 -11   5        6.87        0.00     87.35 o 
 -17 -11   5     2134.84     1886.81    137.82 o 
 -15 -11   5     2620.15     2609.66     74.07 o 
 -13 -11   5      639.66      667.77     55.66 o 
 -11 -11   5      483.42      392.50     51.77 o 
  -9 -11   5     1527.15     1501.70     75.08 o 
  -7 -11   5     1867.98     1945.05    104.82 o 
  -5 -11   5      291.28      375.43     62.43 o 
  -3 -11   5     1255.73     1250.11     97.06 o 
   3 -11   5     3847.75     3758.10    147.53 o 
   5 -11   5     3006.45     2756.46    128.12 o 
   7 -11   5     3125.53     3268.92    145.59 o 
   9 -11   5       12.57        5.82     77.65 o 
  11 -11   5     3747.00     3963.86    155.29 o 
 -26 -10   5      388.90      434.43     87.01 o 
 -24 -10   5      109.85       52.41     99.00 o 
 -22 -10   5       54.18       36.88     89.29 o 
 -20 -10   5      138.64      186.35     93.18 o 
 -18 -10   5     1251.14     1077.35    112.59 o 
 -16 -10   5      430.01      430.94    100.94 o 
 -14 -10   5     3056.78     3350.90    153.35 o 
 -12 -10   5     1015.79     1096.75     59.92 o 
 -10 -10   5     1253.02     1243.63     71.82 o 
  -8 -10   5      143.93       84.31     48.81 o 
  -6 -10   5     3106.81     3211.84     82.63 o 
  -4 -10   5     1358.57     1265.64    102.88 o 
  -2 -10   5     2584.24     2713.75    124.23 o 
   0 -10   5     1455.08     1525.76    106.76 o 
   2 -10   5      158.10      211.59     75.71 o 
   4 -10   5      953.37      974.47    100.94 o 
   6 -10   5     1492.95     1527.70    114.53 o 
   8 -10   5     2117.46     2243.99    114.53 o 
  10 -10   5       50.03       13.59     73.76 o 
  26 -10   5      585.85      590.11    153.35 o 
 -27  -9   5      811.24      753.17    139.76 o 
 -25  -9   5      316.81      273.05     76.12 o 
 -23  -9   5      178.81        7.76     83.47 o 
 -21  -9   5       45.49       36.88     85.41 o 
 -19  -9   5     5929.01     6421.38    192.18 o 
 -17  -9   5     2796.83     3078.69    137.82 o 
 -15  -9   5      143.51      126.33     30.78 o 
 -13  -9   5      273.75      330.06     52.41 o 
 -11  -9   5     2334.78     2463.52     53.57 o 
  -9  -9   5     3469.37     3275.89     84.41 o 
  -7  -9   5       66.28       24.74     44.15 o 
  -5  -9   5     3264.35     2870.98    120.35 o 
  -3  -9   5     2163.07     1974.17    106.76 o 
  -1  -9   5    11209.98    12145.87    203.82 o 
   1  -9   5     3439.00     2979.69    122.29 o 
   3  -9   5      363.62      460.06     73.76 o 
   5  -9   5     2806.09     2905.93    118.41 o 
   7  -9   5     3966.92     4165.74    130.06 o 
   9  -9   5     9982.16    10365.83    207.70 o 
  25  -9   5      320.92      413.47    149.47 o 
  27  -9   5       46.97       17.47    141.71 o 
 -28  -8   5      251.88      104.82    151.41 o 
 -26  -8   5      945.77     1118.11    157.23 o 
 -24  -8   5      202.23      206.33     67.32 o 
 -22  -8   5     2608.30     2884.57    141.71 o 
 -20  -8   5      404.13      434.82     93.18 o 
 -18  -8   5      964.02      947.29     93.18 o 
 -16  -8   5     1815.32     1599.52    118.41 o 
 -14  -8   5      392.05      411.76     36.63 o 
 -12  -8   5     7581.53     7441.48    153.04 o 
 -10  -8   5    12810.43    12674.94    115.55 o 
  -8  -8   5     2748.69     2836.48     41.95 o 
  -6  -8   5       82.13       48.53     66.00 o 
  -4  -8   5      291.68      238.76     71.82 o 
  -2  -8   5      858.45      999.70     83.47 o 
   0  -8   5      345.85      275.65     73.76 o 
   2  -8   5     4667.49     5008.21    130.06 o 
   4  -8   5     3334.69     3356.28    122.29 o 
   6  -8   5      235.64      211.59     67.94 o 
   8  -8   5     1490.71     1627.02     93.18 o 
  10  -8   5    14099.20    11872.17    151.41 o 
  24  -8   5      760.02     1088.99    155.29 o 
  26  -8   5      405.81      543.53    153.35 o 
  28  -8   5       51.66        0.00    151.41 o 
 -29  -7   5       36.12        3.88    141.71 o 
 -27  -7   5       44.48        7.76    120.35 o 
 -25  -7   5     1935.12     2169.16     97.23 o 
 -23  -7   5     4384.77     4744.66    122.35 o 
 -21  -7   5      259.65      231.00     77.65 o 
 -19  -7   5      188.99       97.06     73.76 o 
 -17  -7   5     1378.20     1304.46     97.06 o 
 -13  -7   5     1356.42     1256.48     64.06 o 
 -11  -7   5      362.50      324.02     30.16 o 
  -9  -7   5     4794.51     5069.88     57.83 o 
  -7  -7   5     3078.49     3321.96     72.79 o 
  -5  -7   5     3983.20     4218.15    114.53 o 
  -3  -7   5     3549.92     3206.81    104.82 o 
  -1  -7   5     5342.72     5243.09    139.76 o 
   1  -7   5     7822.07     8368.37    153.35 o 
   3  -7   5    26864.21    29253.37    279.53 o 
   5  -7   5    18207.82    18020.23    143.56 o 
   7  -7   5      343.22      375.29     34.83 o 
  23  -7   5     1938.59     2370.16    172.76 o 
  25  -7   5      334.72      374.64    139.76 o 
  27  -7   5      202.57      194.12    135.88 o 
  29  -7   5        3.18       40.76    143.65 o 
 -30  -6   5      127.38       31.06    116.47 o 
 -28  -6   5      121.37      188.29    118.41 o 
 -26  -6   5     1590.92     1704.34    147.53 o 
 -24  -6   5      354.96      394.93    117.44 o 
 -22  -6   5      271.15      274.77     63.16 o 
 -20  -6   5      507.34      471.14     41.77 o 
 -18  -6   5     1586.93     1873.23    104.82 o 
 -16  -6   5     1041.70      904.58     91.23 o 
 -14  -6   5      448.91      446.47     73.76 o 
 -12  -6   5     5167.85     5285.95     78.73 o 
 -10  -6   5     1788.24     1744.43     57.95 o 
  -8  -6   5     5651.18     5918.82    226.15 o 
  -6  -6   5     1828.83     1697.37    150.44 o 
  -4  -6   5     8569.58     8399.42    141.71 o 
  -2  -6   5     6621.81     6136.02    139.76 o 
   0  -6   5    20411.47    22123.22   1443.26 o 
   2  -6   5     6147.14     6088.53    135.88 o 
   4  -6   5     2011.90     2425.68     63.32 o 
   6  -6   5     2823.56     2610.18     94.87 o 
   8  -6   5     4909.72     5427.50    128.12 o 
  22  -6   5      796.54      710.47    130.06 o 
  24  -6   5      355.32      279.53    128.12 o 
  26  -6   5     2301.75     2533.22    184.41 o 
  28  -6   5       88.97        0.00    137.82 o 
  30  -6   5      229.99      250.41    137.82 o 
 -31  -5   5      236.82      312.53    128.12 o 
 -29  -5   5      340.23      277.59    120.35 o 
 -27  -5   5     1287.13     1504.40    153.35 o 
 -25  -5   5      851.75      836.64    137.82 o 
 -23  -5   5      510.58      583.13     61.15 o 
 -21  -5   5     2137.83     2050.32    117.48 o 
 -19  -5   5     7349.72     7998.27    126.34 o 
 -17  -5   5     3948.89     3732.86    124.23 o 
 -15  -5   5     2428.84     2405.10     91.23 o 
 -13  -5   5      761.12      786.17     62.12 o 
 -11  -5   5     9809.02     9852.00    138.95 o 
  -9  -5   5    11730.47    12044.93    128.12 o 
  -7  -5   5       94.51      166.51     21.00 o 
  -5  -5   5     3604.90     2845.06    136.85 o 
  -3  -5   5     2212.63     2548.42    159.18 o 
  -1  -5   5     5435.66     4960.00    109.68 o 
   1  -5   5      795.96      799.60     53.38 o 
   3  -5   5     1393.69     1433.30     37.27 o 
   5  -5   5     1470.32     2133.38    182.09 o 
   7  -5   5     1593.66     1698.52     64.06 o 
   9  -5   5    13153.60    14325.44    113.90 o 
  13  -5   5     3904.35     3470.80    130.06 o 
  19  -5   5     5576.10     6398.08    188.29 o 
  21  -5   5      274.96      205.76    102.88 o 
  23  -5   5      539.55      553.23    112.59 o 
  25  -5   5      220.75      199.94    112.59 o 
  27  -5   5      159.22      213.53    132.00 o 
  29  -5   5      219.88      314.47    133.94 o 
 -30  -4   5      499.41      613.41    139.76 o 
 -28  -4   5      131.76       97.06    130.06 o 
 -26  -4   5     1663.01     1787.81    157.23 o 
 -24  -4   5      424.67      544.45     65.03 o 
 -22  -4   5     1327.86     1155.63     62.53 o 
 -20  -4   5       36.91       23.21     35.68 o 
 -18  -4   5      144.75       88.13     34.94 o 
 -16  -4   5    10156.14     9770.46    330.97 o 
 -14  -4   5     6190.61     6229.20    132.00 o 
 -12  -4   5     2772.03     2481.29    152.38 o 
 -10  -4   5     9171.84     9888.88    182.47 o 
  -8  -4   5     1333.68      910.41     56.29 o 
  -6  -4   5    16501.28    19042.84    198.00 o 
  -4  -4   5     2333.02     1758.09     46.59 o 
  -2  -4   5     3212.04     3173.84    284.38 o 
   0  -4   5     1174.08     1936.54     87.35 o 
   2  -4   5     9065.98     9297.63     65.43 o 
   4  -4   5      753.44      826.76     53.57 o 
   6  -4   5     4688.34     4117.21     83.47 o 
   8  -4   5      953.81     1078.16    100.94 o 
  10  -4   5     3342.12     3331.76    108.71 o 
  12  -4   5    16037.46    17286.08    213.53 o 
  14  -4   5    13600.43    12204.11    209.65 o 
  16  -4   5     5898.23     4606.39    163.06 o 
  18  -4   5      869.76      869.31    117.44 o 
  20  -4   5     4107.29     4485.73    113.83 o 
  22  -4   5     2172.12     2362.40    141.71 o 
  24  -4   5      944.18     1046.29    128.12 o 
  26  -4   5      221.75      227.12    110.65 o 
  28  -4   5       18.13       60.18    120.35 o 
  30  -4   5      273.47      116.47    122.29 o 
 -31  -3   5      137.55      147.53    126.18 o 
 -29  -3   5      300.61      316.41    135.88 o 
 -27  -3   5      644.91      877.41    132.00 o 
 -25  -3   5     4052.71     4074.51    184.41 o 
 -23  -3   5     9059.79     9741.88    131.10 o 
 -21  -3   5     4312.85     3849.15    137.68 o 
 -19  -3   5     1180.04     1149.62     46.01 o 
 -17  -3   5    12684.27    12783.48    136.82 o 
 -15  -3   5     9506.13     9213.42    191.10 o 
 -13  -3   5     2523.39     2014.73     59.21 o 
 -11  -3   5     1138.08     1063.74     94.15 o 
  -9  -3   5     8097.65     8411.14    349.57 o 
  -7  -3   5     2448.78     2630.59     74.51 o 
  -5  -3   5    11891.36    14255.73    257.64 o 
  -3  -3   5     3629.48     4705.39     95.12 o 
  -1  -3   5      680.81      761.91     14.87 o 
   1  -3   5     1419.87     1482.35     31.71 o 
   3  -3   5    24648.19    26511.46    103.46 o 
   5  -3   5     9781.59     7536.86     65.20 o 
   7  -3   5      396.98      371.63     30.77 o 
   9  -3   5      263.46      244.46     29.07 o 
  11  -3   5     5497.31     6102.41     86.18 o 
  13  -3   5     5025.86     4656.86    137.82 o 
  15  -3   5     2911.58     3094.75    200.91 o 
  17  -3   5      549.37      543.97     62.12 o 
  19  -3   5      315.88      305.56     59.60 o 
  21  -3   5      459.10      402.54     67.44 o 
  23  -3   5     3278.27     3693.56    118.25 o 
  25  -3   5     1525.58     1735.40    141.71 o 
  27  -3   5       18.75        1.94    116.47 o 
  29  -3   5        3.50       29.12    114.53 o 
 -32  -2   5       58.34       11.65    135.88 o 
 -30  -2   5       17.43        3.88    114.53 o 
 -28  -2   5     2152.79     2366.28    174.70 o 
 -26  -2   5     3017.33     3321.33    172.76 o 
 -24  -2   5      531.04      561.00    116.47 o 
 -22  -2   5      105.10      133.02     35.93 o 
 -20  -2   5     7246.80     6929.09    151.24 o 
 -18  -2   5    22178.97    22640.58    160.78 o 
 -16  -2   5     8172.71     7642.78    360.64 o 
 -14  -2   5      961.57     1111.62    127.49 o 
 -12  -2   5     3535.35     4218.77     72.60 o 
 -10  -2   5     1205.58     1639.72     36.70 o 
  -8  -2   5     8152.72     8494.73    165.08 o 
  -6  -2   5     4879.15     5774.97     91.23 o 
  -4  -2   5     4785.43     5413.91     87.35 o 
  -2  -2   5     3736.07     2748.69     48.53 o 
   0  -2   5    30792.87    31122.04     99.34 o 
   4  -2   5      345.75      326.40     22.32 o 
   6  -2   5     1313.73     1518.97     36.98 o 
   8  -2   5    10943.92    10843.88     84.84 o 
  10  -2   5     8976.17     8836.19    147.53 o 
  12  -2   5     4545.55     4495.74    110.65 o 
  14  -2   5     1170.13     1146.91     67.11 o 
  16  -2   5       92.65       84.55     54.57 o 
  18  -2   5      919.32      887.99    133.94 o 
  20  -2   5     1785.95     2062.81     98.03 o 
  22  -2   5      501.47      492.56     74.73 o 
  24  -2   5     1534.69     1744.66    223.23 o 
  26  -2   5     2079.25     2210.84    103.46 o 
  28  -2   5      852.36     1071.52    126.18 o 
  30  -2   5      209.71      165.00    120.35 o 
 -31  -1   5      185.58      161.12    114.53 o 
 -29  -1   5      602.97      529.94    132.00 o 
 -27  -1   5     1513.20     1649.99    149.47 o 
 -25  -1   5      675.57      714.35    133.94 o 
 -23  -1   5      445.28      349.41    114.53 o 
 -21  -1   5     9074.06     9400.33    122.79 o 
 -19  -1   5     3825.32     3591.99     65.17 o 
 -17  -1   5    12671.70    11530.96    119.06 o 
 -15  -1   5     6196.56     6043.27     69.72 o 
 -13  -1   5     4632.64     5250.71     75.16 o 
 -11  -1   5    11114.05    10545.36    126.08 o 
  -9  -1   5    11139.52    11347.02    285.51 o 
  -7  -1   5     2799.19     2767.81     33.28 o 
  -5  -1   5      520.95      854.62     33.99 o 
  -3  -1   5      541.52      834.16     54.35 o 
  -1  -1   5     4214.30     6171.19    218.76 o 
   1  -1   5    25042.60    24466.45    100.94 o 
   3  -1   5    35688.49    36866.62    201.88 o 
   5  -1   5     5538.34     5305.21     93.18 o 
   7  -1   5     1140.74     1153.05     58.23 o 
   9  -1   5     3809.21     4201.61     72.27 o 
  11  -1   5    30185.64    29148.55    213.53 o 
  13  -1   5     2988.94     3043.75     76.46 o 
  15  -1   5     1690.62     1529.14     67.11 o 
  17  -1   5      122.53       13.27     49.41 o 
  19  -1   5      318.83      260.76     57.36 o 
  21  -1   5     1653.14     1624.76    110.65 o 
  23  -1   5     1165.59     1275.44    100.94 o 
  25  -1   5     1945.79     2090.64    102.84 o 
  27  -1   5     1668.51     1929.67    180.53 o 
  29  -1   5      208.37      240.70    108.71 o 
 -32   0   5     1109.33     1104.52    149.47 o 
 -30   0   5      301.90      380.47    124.23 o 
 -28   0   5      191.00       31.06    116.47 o 
 -26   0   5      434.21      330.00    130.06 o 
 -24   0   5        6.20        7.76    114.53 o 
 -22   0   5      323.93      248.47    102.88 o 
 -20   0   5      661.32      600.08     28.15 o 
 -18   0   5     1425.89     1399.98     63.09 o 
 -16   0   5     9510.16     8726.80    297.00 o 
 -14   0   5    21131.76    20118.49    101.91 o 
 -12   0   5      903.31     1094.26     37.47 o 
 -10   0   5     3225.81     3209.84     69.29 o 
  -8   0   5     8275.92     7375.89     66.47 o 
  -6   0   5   130755.93   131919.08    935.64 o 
  -4   0   5    49044.52    51077.89    217.41 o 
  -2   0   5    11992.81    13825.59    701.73 o 
   0   0   5     1474.86      894.88     38.82 o 
   2   0   5     2858.30     3643.57     71.82 o 
   4   0   5        7.67        2.91     12.89 o 
   6   0   5       50.22       87.14     62.12 o 
   8   0   5     2140.41     2145.13    201.88 o 
  10   0   5       53.88       69.42     44.65 o 
  12   0   5    12599.67    11924.33    125.90 o 
  14   0   5    50020.48    45139.61   1266.61 o 
  16   0   5     1042.16      733.00     75.71 o 
  18   0   5     4085.67     3597.07    307.67 o 
  20   0   5      230.59      174.07     60.15 o 
  22   0   5     1580.02     1772.76     89.98 o 
  24   0   5     1535.55     1688.40     96.09 o 
  26   0   5      127.98       90.45     69.31 o 
  28   0   5        0.13        1.94    104.82 o 
  30   0   5       16.53       23.29     97.06 o 
 -31   1   5      206.16      135.88    135.88 o 
 -29   1   5      621.98      679.41    143.65 o 
 -27   1   5     1524.76     1702.40    141.71 o 
 -25   1   5      683.90      636.70    128.12 o 
 -23   1   5      459.18      347.47    102.88 o 
 -19   1   5     3711.95     3476.34     88.09 o 
 -17   1   5    12722.23    11720.10    334.85 o 
 -15   1   5     6070.23     5995.95    141.71 o 
 -13   1   5     4812.16     5136.32    120.35 o 
 -11   1   5    10979.55    10352.24    130.06 o 
  -9   1   5    11057.66    10685.37    333.88 o 
  -7   1   5     2889.79     2849.63     62.12 o 
  -5   1   5      501.19      891.00     54.35 o 
  -3   1   5      545.55      935.64     34.94 o 
  -1   1   5     4220.45     6601.90     73.76 o 
   1   1   5    24969.64    24313.10    184.41 o 
   3   1   5    35551.39    33650.11    217.41 o 
   5   1   5     5539.08     5357.62     54.35 o 
   7   1   5     1328.31     1362.70     36.88 o 
  11   1   5    30129.24    28284.73    265.94 o 
  13   1   5     2940.11     2786.24     74.54 o 
  15   1   5     1734.17     1547.69    136.85 o 
  17   1   5      136.30       59.26     54.09 o 
  19   1   5      285.18      198.99     55.03 o 
  21   1   5     1670.11     1434.08     81.61 o 
  23   1   5     1132.38     1048.14     83.43 o 
  25   1   5     1940.39     1940.87    102.48 o 
  27   1   5     1692.54     1833.40    105.78 o 
  29   1   5      228.02      202.56     75.06 o 
 -32   2   5       62.70        5.82    130.06 o 
 -30   2   5       28.03       23.29    110.65 o 
 -28   2   5     2177.06     2550.69    176.65 o 
 -26   2   5     3040.94     3377.63    170.82 o 
 -24   2   5      524.78      283.41    110.65 o 
 -22   2   5       82.23      110.65    100.94 o 
 -20   2   5     7265.27     7017.31    190.23 o 
 -18   2   5    22604.52    22808.70    293.12 o 
 -16   2   5     8149.88     8182.54    531.88 o 
 -14   2   5      991.61     1247.08     61.90 o 
 -12   2   5     3430.61     4213.18    109.68 o 
 -10   2   5     1222.56     1649.99     79.59 o 
  -8   2   5     8035.57     7822.18    426.09 o 
  -6   2   5     4952.69     6002.08    104.82 o 
  -4   2   5     4775.54     6081.67     89.29 o 
  -2   2   5     4179.09     3573.69     50.47 o 
   2   2   5    10370.20    12663.71    202.85 o 
   4   2   5      330.37      353.09     26.16 o 
   6   2   5     1156.30     1203.33     60.81 o 
   8   2   5    10317.96     9994.04    339.25 o 
  10   2   5     8770.96     8665.36    116.47 o 
  12   2   5     4588.84     4133.33     81.03 o 
  14   2   5     1184.43     1045.95     83.47 o 
  16   2   5       85.17       45.54     53.46 o 
  18   2   5      961.55      937.41     67.46 o 
  20   2   5     1737.07     1842.17    110.65 o 
  22   2   5      485.37      371.85     66.03 o 
  24   2   5     1503.19     1644.90     91.86 o 
  26   2   5     2111.53     2195.43    104.89 o 
  28   2   5      866.10     1000.91     97.06 o 
 -31   3   5      129.00       67.94    108.71 o 
 -29   3   5      290.60      262.06    124.23 o 
 -27   3   5      616.47      716.29    143.65 o 
 -25   3   5     4037.42     3839.63    176.65 o 
 -23   3   5     8963.46     9346.71    238.76 o 
 -21   3   5     4351.25     4301.62    157.23 o 
 -19   3   5     1175.09     1279.23    126.18 o 
 -17   3   5    12832.69    13223.53    251.38 o 
 -15   3   5     9695.27     9414.65    182.47 o 
 -13   3   5     2451.20     1958.37     58.59 o 
 -11   3   5     1207.23     1043.88     68.91 o 
  -9   3   5     8115.40     7738.55    655.14 o 
  -7   3   5     2328.81     2436.96     47.51 o 
  -5   3   5    12460.80    15597.27    143.65 o 
  -3   3   5     3691.12     4833.50     89.29 o 
   1   3   5     1272.97     1287.36     31.58 o 
   3   3   5    24769.41    27188.24    176.65 o 
   7   3   5      318.20      275.39     18.02 o 
   9   3   5      234.41      202.47     18.96 o 
  11   3   5     5598.74     5514.75    121.32 o 
  13   3   5     5021.80     5184.85    114.53 o 
  15   3   5     2964.70     3067.99    153.35 o 
  17   3   5      530.43      475.16     91.23 o 
  19   3   5      322.65      281.99     54.57 o 
  21   3   5      474.81      556.13     67.46 o 
  23   3   5     3263.51     3198.00    106.65 o 
  25   3   5     1604.33     1609.57    211.59 o 
  27   3   5       19.97        1.94     81.59 o 
  29   3   5        2.39       34.99     78.59 o 
 -32   4   5     1217.99     1154.99    147.53 o 
 -30   4   5      500.65      504.70    122.29 o 
 -28   4   5      134.65      110.65    114.53 o 
 -26   4   5     1672.47     1384.05    139.76 o 
 -24   4   5      420.82      463.94    114.53 o 
 -22   4   5     1318.48     1189.93    122.29 o 
 -18   4   5      132.19       21.35     93.18 o 
 -16   4   5    10152.92     9763.90    465.88 o 
 -14   4   5     6288.12     6416.56    127.15 o 
 -12   4   5     2682.53     2485.02     68.47 o 
 -10   4   5     9260.91    10127.06    165.00 o 
  -8   4   5     1256.05      980.58     44.22 o 
  -6   4   5    16605.24    19378.66    199.94 o 
   2   4   5     9207.05     9686.92     63.39 o 
   4   4   5      780.06      849.35     43.72 o 
   6   4   5     4613.96     4299.25    102.88 o 
   8   4   5     1009.50     1153.53     75.51 o 
  10   4   5     3318.15     3473.36    106.00 o 
  12   4   5    16030.10    17571.43    238.76 o 
  14   4   5    13774.29    11670.29    170.82 o 
  16   4   5     6037.28     5594.44    141.71 o 
  18   4   5      879.85      894.06     74.73 o 
  20   4   5     4024.25     3869.73    104.89 o 
  22   4   5     2088.24     2440.05    155.29 o 
  24   4   5     1001.03      981.39     83.19 o 
  26   4   5      226.28      200.59     78.98 o 
 -31   5   5      214.12      209.65    112.59 o 
 -29   5   5      342.75      376.59    118.41 o 
 -27   5   5     1301.40     1391.82    143.65 o 
 -25   5   5      854.62      947.29    139.76 o 
 -23   5   5      477.00      440.64    114.53 o 
 -21   5   5     2150.26     2040.17    139.76 o 
 -19   5   5     7129.24     8083.01    201.88 o 
 -17   5   5     4107.86     4495.74    165.00 o 
 -15   5   5     2454.91     2529.34    114.53 o 
 -13   5   5      826.34      862.43     83.47 o 
 -11   5   5     9753.48     9765.57    121.33 o 
  -9   5   5    11680.81    11912.93    180.53 o 
  -7   5   5       93.95      155.29     56.29 o 
   1   5   5      887.96      813.90     28.50 o 
   3   5   5     1437.58     1527.25     26.77 o 
   5   5   5     1487.85     2170.42     77.28 o 
   7   5   5     1558.69     1709.93     35.07 o 
   9   5   5    13488.88    14323.86    199.94 o 
  11   5   5     4711.87     4526.60     92.32 o 
  13   5   5     3970.21     3255.33    137.82 o 
  15   5   5     1149.90     1015.69    149.47 o 
  17   5   5      368.18      395.02     57.36 o 
  19   5   5     5483.96     5745.85    157.23 o 
  21   5   5      285.82      311.45     62.74 o 
  23   5   5      509.33      470.64     73.68 o 
  25   5   5      226.86      263.69     76.95 o 
  27   5   5      166.56      247.27     79.36 o 
 -30   6   5      112.51        1.94    104.82 o 
 -28   6   5      118.17       50.47    122.29 o 
 -26   6   5     1631.34     1688.81    151.41 o 
 -24   6   5      352.35      124.23    122.29 o 
 -22   6   5      228.21      223.23    118.41 o 
 -20   6   5      393.97      366.88    100.94 o 
 -18   6   5     1776.14     1865.46    132.00 o 
 -16   6   5     1045.24      909.86     68.47 o 
 -14   6   5      451.12      448.72     55.29 o 
 -12   6   5     5124.93     5050.14    141.71 o 
 -10   6   5     1829.64     1806.36     54.66 o 
  -8   6   5     5655.98     5941.12    214.50 o 
   2   6   5     5958.40     6159.32    110.65 o 
   4   6   5     2026.35     2437.23     97.71 o 
   6   6   5     2842.54     2580.44     49.94 o 
   8   6   5     4638.32     4864.56    149.47 o 
  10   6   5      213.70      188.29     79.59 o 
  12   6   5     7549.39     8067.48    182.47 o 
  14   6   5     1670.82     1506.21     72.76 o 
  16   6   5       53.61       13.76     52.19 o 
  18   6   5     1177.48     1161.18     92.21 o 
  20   6   5      574.68      664.39    153.35 o 
  22   6   5      807.62      793.04     79.20 o 
  24   6   5      340.32      319.63     72.76 o 
  26   6   5     2344.48     2519.46    118.41 o 
  28   6   5       93.40       54.35    116.47 o 
 -29   7   5       32.24      100.94    120.35 o 
 -27   7   5       37.96        5.82    124.23 o 
 -25   7   5     1938.39     2135.28    163.06 o 
 -23   7   5     4370.95     4660.74    186.35 o 
 -21   7   5      278.08      215.47    106.76 o 
 -19   7   5      193.01       46.42     61.04 o 
 -17   7   5     1432.22     1314.76    113.56 o 
 -15   7   5     7254.69     7591.61    111.39 o 
 -13   7   5     1414.57     1285.79     63.18 o 
 -11   7   5      390.26      369.18     40.45 o 
  -9   7   5     4843.72     5089.74     81.53 o 
  -7   7   5     2980.85     3395.10     58.23 o 
   1   7   5     7879.04     8220.84     60.18 o 
   3   7   5    27089.96    28938.90    161.12 o 
   5   7   5    18435.98    18293.55    155.29 o 
   7   7   5      329.04      327.92     34.36 o 
   9   7   5     1271.63     1230.70     91.23 o 
  11   7   5     4627.44     4047.33    149.47 o 
  13   7   5     4405.98     4375.39    159.18 o 
  15   7   5     1294.49      997.76    106.76 o 
  17   7   5      269.40      150.96     58.59 o 
  19   7   5      205.45      155.59     64.22 o 
  21   7   5      376.06      337.02     88.32 o 
  23   7   5     1877.85     1969.01     97.80 o 
  25   7   5      321.06      401.60     80.84 o 
  27   7   5      205.48       63.70     77.19 o 
 -28   8   5      282.13      260.12    139.76 o 
 -26   8   5      978.84     1069.58    151.41 o 
 -24   8   5      203.98      100.94    126.18 o 
 -22   8   5     2622.49     2766.16    157.23 o 
 -20   8   5      415.73      373.82     83.47 o 
 -18   8   5      858.97      741.06     65.76 o 
 -16   8   5     1844.88     1861.98     78.59 o 
 -14   8   5      322.07      274.30     52.62 o 
 -12   8   5     7576.19     7628.78    128.12 o 
 -10   8   5    12873.80    13128.10    135.88 o 
  -8   8   5     2497.29     2799.16     56.29 o 
  -6   8   5       49.20       71.82     19.41 o 
   0   8   5      378.58      285.35     93.18 o 
   2   8   5     4636.38     4872.33     58.23 o 
   4   8   5     3352.32     3457.22     69.88 o 
   6   8   5      294.02      321.76     45.62 o 
   8   8   5     1471.70     1579.39    151.41 o 
  10   8   5    13910.14    12596.22    229.06 o 
  12   8   5     5177.65     4623.86    166.94 o 
  14   8   5      150.79      347.47    102.88 o 
  16   8   5     3353.85     3750.33    166.94 o 
  18   8   5      473.43      471.70    104.82 o 
  20   8   5     3521.27     3410.63    170.82 o 
  22   8   5      195.32      211.59    118.41 o 
  24   8   5      805.37      770.02     83.49 o 
  26   8   5      381.98      364.62     82.02 o 
 -27   9   5      804.27      885.17    139.76 o 
 -25   9   5      313.22      196.06    128.12 o 
 -23   9   5      175.64      151.41    120.35 o 
 -21   9   5       44.80       27.60     65.25 o 
 -19   9   5     5781.50     6479.61    207.70 o 
 -17   9   5     2704.28     2689.01     87.10 o 
 -15   9   5      134.17       91.23     56.29 o 
 -13   9   5      239.07      225.18     52.41 o 
 -11   9   5     2220.24     2410.93     71.82 o 
  -9   9   5     3620.94     3476.63     75.71 o 
  -7   9   5       96.20       81.53     25.24 o 
  -5   9   5     3293.04     2636.10     36.88 o 
   1   9   5     3434.80     3103.92     48.53 o 
   3   9   5      358.86      458.06     70.85 o 
   5   9   5     2784.21     3002.66     90.26 o 
   7   9   5     4079.59     4200.68     89.29 o 
   9   9   5    10412.84    10672.53    227.12 o 
  11   9   5     1857.75     1904.28    128.12 o 
  13   9   5     5062.15     4216.21    161.12 o 
  15   9   5     2544.21     2434.22    145.59 o 
  17   9   5     2605.22     2408.99    147.53 o 
  19   9   5     3432.08     3888.16    178.59 o 
  21   9   5      446.81      576.53    130.06 o 
  23   9   5      908.94     1034.64    147.53 o 
  25   9   5      331.68      516.35    137.82 o 
 -26  10   5      389.44      355.23    124.23 o 
 -24  10   5      119.67       83.47    116.47 o 
 -22  10   5       57.62       89.29    100.94 o 
 -20  10   5      108.39      157.23     71.82 o 
 -18  10   5     1168.92     1283.11     91.23 o 
 -16  10   5      462.39      578.47     73.76 o 
 -14  10   5     3158.36     3435.86     99.00 o 
 -12  10   5     1081.44     1168.58     66.00 o 
 -10  10   5     1262.27     1374.35     56.29 o 
  -8  10   5      185.67      161.12     29.12 o 
  -6  10   5     3096.14     3150.51     48.53 o 
   0  10   5     1542.42     1572.38     30.66 o 
   2  10   5      139.39      170.84     24.28 o 
   4  10   5      918.50      971.88     44.31 o 
   6  10   5     1585.06     1454.82     58.08 o 
   8  10   5     2133.28     1879.05    120.35 o 
  10  10   5       55.60       25.24     93.18 o 
  12  10   5     5545.69     5147.97    182.47 o 
  14  10   5     9628.68     9051.66    225.18 o 
  16  10   5      389.37      341.65    106.76 o 
  18  10   5      254.39      194.12    112.59 o 
  20  10   5      271.58      165.00    102.88 o 
  22  10   5      668.46      421.23    110.65 o 
  24  10   5      959.32     1211.29    143.65 o 
 -21  11   5      994.39     1100.64    104.82 o 
 -19  11   5        7.75       13.59     67.94 o 
 -17  11   5     2042.35     2368.22    106.76 o 
 -15  11   5     2539.81     2599.22     97.06 o 
 -13  11   5      635.52      768.70     60.18 o 
 -11  11   5      481.69      541.59     48.53 o 
  -9  11   5     1479.46     1519.93     56.29 o 
  -7  11   5     1855.11     1805.28     46.59 o 
  -5  11   5      286.43      289.23     23.29 o 
  -1  11   5     1287.65     1001.24     39.90 o 
   1  11   5    12055.85    12139.05    106.76 o 
   3  11   5     3971.18     3466.92    149.47 o 
   5  11   5     3139.08     2919.51    135.88 o 
   7  11   5     3129.92     2940.87    147.53 o 
   9  11   5       12.66        7.76     95.12 o 
  11  11   5     3688.98     3032.10    151.41 o 
  13  11   5     3685.23     3989.10    170.82 o 
  15  11   5       82.57      178.59    110.65 o 
  17  11   5       36.40        0.00    102.88 o 
  19  11   5      292.93      205.76    120.35 o 
  21  11   5     1622.51     1651.93    153.35 o 
  23  11   5      677.08      916.23    141.71 o 
 -12  12   5      204.23      194.12     46.59 o 
 -10  12   5      478.54      545.47     44.65 o 
  -8  12   5     1131.22     1162.76     48.53 o 
  -6  12   5       10.58        7.76     21.35 o 
  -4  12   5      845.82      805.58     25.24 o 
  -2  12   5      382.60      329.71     63.09 o 
   0  12   5     3078.15     3041.15    132.00 o 
   2  12   5     1043.40     1007.82     62.12 o 
   4  12   5      117.06      116.47     97.06 o 
   6  12   5       40.80       71.82     89.29 o 
   8  12   5     2581.11     2533.22    143.65 o 
  10  12   5     6708.78     7502.60    211.59 o 
  12  12   5      176.96      165.00    100.94 o 
  14  12   5     1003.22      842.47    116.47 o 
  16  12   5      815.93      743.47    114.53 o 
  18  12   5       28.86       27.18    110.65 o 
  20  12   5      149.40      135.88    120.35 o 
  22  12   5       40.78      135.88    118.41 o 
  24  12   5       54.84        1.94    122.29 o 
   1  13   5      339.14      273.70    100.94 o 
   3  13   5     1177.83     1321.93    122.29 o 
   5  13   5      872.23      889.05    112.59 o 
   7  13   5     1305.90     1595.64    130.06 o 
   9  13   5     1185.01     1341.35    126.18 o 
  11  13   5      102.93       73.76     93.18 o 
  13  13   5      590.64      514.41    104.82 o 
  15  13   5      881.73      675.53    122.29 o 
  17  13   5      460.69      496.94    122.29 o 
  19  13   5       63.46        0.00    114.53 o 
  21  13   5      149.54      118.41    112.59 o 
  23  13   5      214.09      163.06    126.18 o 
  -2  14   5     2831.06     2738.98    151.41 o 
   0  14   5     1363.30     1110.35    126.18 o 
   4  14   5      509.25      409.59    112.59 o 
   6  14   5      295.68      287.29    100.94 o 
   8  14   5      554.82      611.47    116.47 o 
  10  14   5       47.83       11.65     93.18 o 
  12  14   5     1978.99     1847.99    143.65 o 
  14  14   5     3293.75     3521.27    172.76 o 
  16  14   5      169.50      147.53    110.65 o 
  18  14   5       79.97      122.29    102.88 o 
  20  14   5      230.97      199.94    110.65 o 
  -3  15   5      595.69      388.23    108.71 o 
  -1  15   5      472.53      361.06    100.94 o 
   1  15   5     1924.97     1884.87    141.71 o 
   3  15   5      213.71      161.12    102.88 o 
   5  15   5      483.03      419.29    108.71 o 
   7  15   5      624.55      436.76    104.82 o 
   9  15   5      573.19      557.11    116.47 o 
  11  15   5     1031.84      978.35    130.06 o 
  13  15   5      519.21      619.23    120.35 o 
  15  15   5       47.25       34.94    100.94 o 
  17  15   5      457.31      382.41    122.29 o 
  19  15   5      521.14      667.76    141.71 o 
  -6  16   5       62.22        0.00    108.71 o 
  -4  16   5      476.71      337.76    108.71 o 
  -2  16   5      592.96      770.64    118.41 o 
   0  16   5      125.56       79.59     99.00 o 
   2  16   5      325.49      256.23    106.76 o 
   4  16   5       45.23       58.23    104.82 o 
   6  16   5      638.04      477.53    118.41 o 
  12  16   5      178.51      104.82     99.00 o 
  14  16   5       92.89       54.35    110.65 o 
  16  16   5       27.08      104.82    102.88 o 
  18  16   5      143.37      217.41    122.29 o 
  -7  17   5      374.70      337.76    120.35 o 
  -5  17   5     1206.88     1110.35    128.12 o 
  -3  17   5      844.23      865.76    124.23 o 
  -1  17   5      293.69      306.70    108.71 o 
   1  17   5      224.60      137.82    106.76 o 
   3  17   5     1071.85      941.47    124.23 o 
   5  17   5     2020.99     1669.40    137.82 o 
   7  17   5      105.78       64.06    102.88 o 
   9  17   5      188.15      110.65     97.06 o 
  11  17   5      322.21      244.59    104.82 o 
  -8  18   5      713.33      623.11    122.29 o 
  -6  18   5      641.67      766.76    122.29 o 
  -4  18   5     1440.75     1015.23    133.94 o 
  -2  18   5     1373.31     1380.17    139.76 o 
  -5 -19   6      366.84      324.17    118.41 o 
  -3 -19   6      269.92      149.47    114.53 o 
  -1 -19   6      554.02      665.82    145.59 o 
   1 -19   6      648.72      516.35    143.65 o 
  -8 -18   6      388.82      533.82    141.71 o 
  -6 -18   6       93.20       20.32     73.19 o 
  -4 -18   6      124.21       72.95     84.57 o 
  -2 -18   6      159.66       53.98     80.63 o 
   0 -18   6      557.14      569.37     89.27 o 
   2 -18   6      880.98      939.22    106.76 o 
   4 -18   6      326.29      317.60     95.39 o 
   6 -18   6      139.23      120.41     84.57 o 
   8 -18   6       12.43        0.00    120.35 o 
  10 -18   6       42.03       15.53    128.12 o 
 -13 -17   6      596.90      747.35    139.76 o 
 -11 -17   6       96.67       66.00    126.18 o 
  -9 -17   6      173.92      258.87     75.95 o 
  -7 -17   6      548.98      646.80    139.76 o 
  -5 -17   6      976.86      805.58    126.18 o 
  -3 -17   6      260.54      375.39     89.71 o 
  -1 -17   6       91.79      122.40     78.20 o 
   1 -17   6       92.62      130.59     75.16 o 
   3 -17   6      302.22      265.77     86.96 o 
   5 -17   6       25.80        0.00     81.81 o 
   7 -17   6      967.07     1001.93    100.71 o 
   9 -17   6      362.01      449.65    122.29 o 
  11 -17   6      207.76      116.47    106.76 o 
 -18 -16   6      316.04      351.35    133.94 o 
 -16 -16   6       13.87       87.35    118.41 o 
 -14 -16   6      454.17      378.53    112.59 o 
 -12 -16   6      548.14      588.17    122.29 o 
 -10 -16   6      367.96      284.31     69.96 o 
  -8 -16   6      317.21      271.95     70.68 o 
  -6 -16   6        2.86       22.17     70.39 o 
  -4 -16   6      718.11      772.99     89.09 o 
  -2 -16   6     1900.88     2159.47    107.74 o 
   0 -16   6     1481.22     1365.36     98.08 o 
   2 -16   6      101.29       95.00     69.64 o 
   4 -16   6      256.29      129.53     80.95 o 
   6 -16   6      293.92      163.04     85.95 o 
   8 -16   6      424.51      446.62     92.46 o 
  10 -16   6      259.24      240.96    114.53 o 
  12 -16   6      146.92      124.23    108.71 o 
 -21 -15   6      813.57      929.82    139.76 o 
 -19 -15   6      352.30      341.65    128.12 o 
 -17 -15   6      220.42      269.82    120.35 o 
 -15 -15   6      186.69      114.53    110.65 o 
 -13 -15   6      194.28      192.18    110.65 o 
 -11 -15   6       47.70      122.51     59.23 o 
  -9 -15   6      204.49      133.67     66.64 o 
  -7 -15   6     1401.45     1445.37    138.79 o 
  -5 -15   6      469.21      538.12     78.20 o 
  -3 -15   6       26.77        5.52     66.31 o 
  -1 -15   6      673.84      652.19     80.22 o 
   1 -15   6     1167.44     1210.79    180.53 o 
   3 -15   6      103.41       73.60     73.78 o 
   5 -15   6      167.59       69.88    106.76 o 
   7 -15   6      660.61      564.88    124.23 o 
   9 -15   6      702.35      549.35    124.23 o 
  11 -15   6     1149.84     1046.29    128.12 o 
 -24 -14   6      521.61      485.29    122.29 o 
 -22 -14   6      879.08      887.11    124.23 o 
 -18 -14   6      508.68      578.47    124.23 o 
 -16 -14   6      638.24      444.53    124.23 o 
 -14 -14   6     1004.44      840.52    116.47 o 
 -12 -14   6      431.62      553.05     65.36 o 
 -10 -14   6     1192.11     1215.30     80.69 o 
  -8 -14   6      551.70      528.10     69.06 o 
  -6 -14   6       55.97       70.58     60.98 o 
  -4 -14   6     1004.06      969.58     76.87 o 
  -2 -14   6     1501.85     1657.50     93.18 o 
   0 -14   6      341.99      338.03     70.60 o 
   2 -14   6      261.86      269.82    100.94 o 
   4 -14   6     2910.84     3057.34    163.06 o 
   6 -14   6      644.29      762.88    120.35 o 
   8 -14   6      441.60      384.35    108.71 o 
  10 -14   6      126.12       34.94     97.06 o 
  12 -14   6      497.41      483.35    114.53 o 
 -25 -13   6      136.84      122.29     99.00 o 
 -23 -13   6      133.00      168.88    108.71 o 
 -21 -13   6      402.12      363.00    112.59 o 
 -19 -13   6      601.44      661.94    122.29 o 
 -17 -13   6      691.96      859.94    122.29 o 
 -15 -13   6       75.44      114.53    102.88 o 
 -13 -13   6      434.35      407.64     58.78 o 
 -11 -13   6      747.78      770.18     69.65 o 
  -9 -13   6     1416.92     1386.25     79.74 o 
  -7 -13   6     2276.03     2145.54    104.82 o 
  -5 -13   6      724.48      685.39     72.40 o 
  -3 -13   6     3341.47     3425.10    110.18 o 
  -1 -13   6      582.49      566.82    106.76 o 
   1 -13   6       86.01       56.29     95.12 o 
   3 -13   6      397.13      467.82     99.00 o 
   5 -13   6     1901.87     1976.11    137.82 o 
   7 -13   6     2818.58     2896.22    149.47 o 
   9 -13   6      662.50      770.64    120.35 o 
  11 -13   6      476.17      483.35    104.82 o 
 -26 -12   6      339.67      312.53    100.94 o 
 -24 -12   6       79.12       85.41     97.06 o 
 -22 -12   6      229.10      126.18     95.12 o 
 -20 -12   6      797.27      881.29    124.23 o 
 -18 -12   6      238.60      293.12    104.82 o 
 -16 -12   6      832.28      792.00    116.47 o 
 -14 -12   6      815.30      728.92    138.79 o 
 -12 -12   6      749.97      786.78     61.98 o 
 -10 -12   6     6523.00     6707.02    127.41 o 
  -8 -12   6     3563.13     3571.13    119.38 o 
  -6 -12   6      674.01      616.74     67.97 o 
  -4 -12   6     1641.46     1508.29    116.47 o 
  -2 -12   6     3443.24     3216.51    147.53 o 
   0 -12   6     2554.47     2729.28    143.65 o 
   2 -12   6      275.98      217.41     91.23 o 
   4 -12   6     1816.68     1714.05    124.23 o 
   6 -12   6       57.76       40.76     89.29 o 
   8 -12   6     3079.10     3602.80    157.23 o 
  10 -12   6     2413.80     2678.81    147.53 o 
 -25 -11   6      434.55      462.00    100.94 o 
 -23 -11   6      441.96      236.82     97.06 o 
 -21 -11   6      539.46      498.88    104.82 o 
 -19 -11   6       22.86       75.71     89.29 o 
 -17 -11   6     1365.25     1250.11    124.23 o 
 -15 -11   6      911.17      842.47    104.82 o 
 -13 -11   6      127.49      110.49     46.15 o 
 -11 -11   6      536.44      527.84     55.03 o 
  -9 -11   6     1556.51     1591.77     73.67 o 
  -7 -11   6     7184.35     6677.40    125.72 o 
  -5 -11   6     2074.15     2564.28    130.06 o 
  -3 -11   6      860.59      883.23     97.06 o 
  -1 -11   6      314.90      320.29     87.35 o 
   1 -11   6      450.28      429.00     99.00 o 
   3 -11   6      379.98      483.35     97.06 o 
   5 -11   6     1188.15     1085.11    104.82 o 
   7 -11   6     3513.05     3538.75    155.29 o 
   9 -11   6       49.90       13.59     89.29 o 
  11 -11   6     2348.15     2643.87    143.65 o 
 -26 -10   6      344.09      347.04     77.85 o 
 -24 -10   6     3011.73     3371.80    159.18 o 
 -22 -10   6      583.50      553.23     99.00 o 
 -20 -10   6      360.81      359.12     95.12 o 
 -18 -10   6     1064.82      891.00    108.71 o 
 -16 -10   6     1653.57     1469.46    116.47 o 
 -14 -10   6     1307.42     1224.88     67.94 o 
 -12 -10   6     3418.78     3339.17    116.47 o 
 -10 -10   6      137.22      154.73     48.00 o 
  -8 -10   6      293.93      313.44     48.02 o 
  -6 -10   6      428.55      396.00     85.41 o 
  -4 -10   6     2673.96     2350.75    118.41 o 
  -2 -10   6     3070.25     2867.10    126.18 o 
   0 -10   6      972.08     1094.82     99.00 o 
   2 -10   6     1416.06     1197.70    100.94 o 
   6 -10   6     1157.30      958.94     99.00 o 
   8 -10   6     1563.69     1855.75    116.47 o 
  10 -10   6      110.44       85.41     79.59 o 
  26 -10   6      192.89      337.76    147.53 o 
 -27  -9   6     1521.42     1972.22    192.18 o 
 -25  -9   6      133.94      203.01     70.42 o 
 -23  -9   6      978.79      832.76     99.00 o 
 -21  -9   6     1008.27      863.82    110.65 o 
 -19  -9   6     2393.34     2374.05    126.18 o 
 -17  -9   6      108.07       91.23     83.47 o 
 -15  -9   6     2725.43     2850.83     62.15 o 
 -13  -9   6      595.05      563.74    122.29 o 
 -11  -9   6     1406.68     1308.68     40.69 o 
  -9  -9   6     1958.28     1972.14    100.94 o 
  -7  -9   6     2845.88     2663.28    108.71 o 
  -5  -9   6     2876.28     2494.40    108.71 o 
  -3  -9   6      532.96      551.29     75.71 o 
  -1  -9   6     5963.85     6147.67    161.12 o 
   1  -9   6     7048.51     7215.31    174.70 o 
   3  -9   6      166.17      145.59     75.71 o 
   5  -9   6     2641.05     2845.75    118.41 o 
   7  -9   6     1853.32     1939.22    114.53 o 
   9  -9   6     5763.60     5976.85    163.06 o 
  25  -9   6     1215.91     1451.99    176.65 o 
  27  -9   6      709.37      900.70    157.23 o 
 -28  -8   6      361.51      331.94    133.94 o 
 -26  -8   6     1404.71     1587.87    155.29 o 
 -24  -8   6      535.89      544.23     72.41 o 
 -22  -8   6      787.57      831.77     78.28 o 
 -20  -8   6     3366.02     3336.86    141.71 o 
 -18  -8   6      188.24      155.29     77.65 o 
 -16  -8   6     2674.08     2389.57    120.35 o 
 -14  -8   6     2476.94     2324.92    138.79 o 
 -12  -8   6     2554.33     2828.61     53.16 o 
 -10  -8   6     1590.98     1565.31     53.25 o 
  -8  -8   6     1763.50     2032.40    110.65 o 
  -6  -8   6     1252.94     1195.76     95.12 o 
  -4  -8   6     1843.46     1912.05     87.35 o 
  -2  -8   6     1255.88     1160.82     89.29 o 
   0  -8   6     5464.25     5679.85    143.65 o 
   2  -8   6    18342.15    18509.02    246.53 o 
   4  -8   6      191.60      190.23     66.00 o 
   6  -8   6      310.47      279.53     69.88 o 
   8  -8   6     2159.16     2056.43     64.36 o 
  24  -8   6      749.71      960.88    151.41 o 
  26  -8   6      410.79      407.64    149.47 o 
  28  -8   6      129.72       27.18    153.35 o 
 -29  -7   6      388.28      487.23    149.47 o 
 -27  -7   6      702.78      797.82    153.35 o 
 -25  -7   6      345.01      434.21     70.42 o 
 -23  -7   6      536.93      583.49     71.12 o 
 -21  -7   6      261.86      251.10     62.80 o 
 -19  -7   6        4.28        9.71     69.88 o 
 -17  -7   6      860.82      706.58     89.29 o 
 -15  -7   6    11390.62    13064.05    205.76 o 
 -13  -7   6     3304.92     3282.44     60.87 o 
 -11  -7   6     1309.70     1306.18     39.06 o 
  -9  -7   6      666.31      570.81     29.68 o 
  -7  -7   6     3467.90     3128.70    152.38 o 
  -5  -7   6    10190.01    10229.94    180.53 o 
  -3  -7   6     2364.07     2220.69    102.88 o 
  -1  -7   6     1247.39     1030.76     83.47 o 
   1  -7   6    11169.59    11307.29    188.29 o 
   3  -7   6    11098.58    12151.87    268.85 o 
   5  -7   6      473.19      553.49     53.93 o 
   7  -7   6      165.04      120.35     60.18 o 
  25  -7   6        2.51       23.29    124.23 o 
  27  -7   6      379.29      302.82    130.06 o 
 -30  -6   6      190.34      256.23    147.53 o 
 -28  -6   6        4.37       25.24    137.82 o 
 -26  -6   6      583.97      607.58    147.53 o 
 -24  -6   6      137.51       93.00     60.02 o 
 -22  -6   6       68.34       12.86     55.01 o 
 -20  -6   6      437.81      412.55     44.73 o 
 -18  -6   6    10399.01    10431.83    178.59 o 
 -16  -6   6     8759.80     9201.13    182.47 o 
 -14  -6   6     3784.60     4111.39    128.12 o 
 -12  -6   6     7680.91     7541.56     73.67 o 
 -10  -6   6     3813.94     3814.39     85.41 o 
  -8  -6   6     4496.68     4795.18     99.00 o 
  -6  -6   6     1166.60      975.95     41.74 o 
  -4  -6   6     2912.27     2783.63     97.06 o 
  -2  -6   6    11778.52    12691.34    178.59 o 
   0  -6   6     7735.42     8475.13    166.94 o 
   2  -6   6    27494.48    31352.37    192.91 o 
   4  -6   6    13711.13    16443.02    522.17 o 
   6  -6   6      282.05      176.40     34.02 o 
   8  -6   6     1816.00     1393.76     71.82 o 
  20  -6   6      191.91      143.65     99.00 o 
  22  -6   6      768.00      914.29    135.88 o 
  24  -6   6      679.56      722.11    133.94 o 
  26  -6   6      665.22      788.11    137.82 o 
  28  -6   6       21.31        0.00    126.18 o 
 -31  -5   6       89.69        0.00    147.53 o 
 -29  -5   6     1009.72     1263.70    166.94 o 
 -27  -5   6     1206.74     1312.23    157.23 o 
 -25  -5   6      511.65      477.53    128.12 o 
 -23  -5   6      804.44      774.42     63.68 o 
 -21  -5   6     2130.00     2166.17     53.49 o 
 -19  -5   6       34.12       52.41     40.62 o 
 -17  -5   6     1506.59     1279.23    133.94 o 
 -15  -5   6       91.70       79.59     52.41 o 
 -13  -5   6     1991.56     2038.22     87.35 o 
 -11  -5   6      960.14     1086.61     67.94 o 
  -9  -5   6      316.41      335.35     39.79 o 
  -7  -5   6     1525.49     1997.32     99.97 o 
  -5  -5   6     1455.75     1411.17     49.50 o 
  -3  -5   6     1894.78     2017.50     53.06 o 
  -1  -5   6    33358.43    35174.28    508.59 o 
   1  -5   6    22105.85    22657.29    219.35 o 
   3  -5   6     6761.54     6563.43    131.69 o 
   5  -5   6     4886.66     5054.47    176.69 o 
   7  -5   6      296.49      284.75     27.91 o 
   9  -5   6     9452.69     9220.54    141.71 o 
  11  -5   6     2983.72     2222.63     97.06 o 
  13  -5   6    11931.76    12633.11    203.82 o 
  15  -5   6     2405.85     2603.10    126.18 o 
  17  -5   6      311.14      306.70     93.18 o 
  19  -5   6      935.08     1092.88    112.59 o 
  21  -5   6      146.56       97.06     95.12 o 
  23  -5   6     1708.01     1859.64    141.71 o 
  25  -5   6     1113.06     1071.52    130.06 o 
  27  -5   6      749.73      780.35    132.00 o 
 -30  -4   6      852.39      842.47    159.18 o 
 -28  -4   6      497.66      656.11    133.94 o 
 -26  -4   6     1156.75     1114.23    141.71 o 
 -24  -4   6     4419.57     4484.22    121.32 o 
 -22  -4   6     1047.18     1077.08     50.64 o 
 -20  -4   6      485.38      517.93     37.66 o 
 -18  -4   6      384.05      372.24     64.40 o 
 -16  -4   6     7793.27     8048.03    165.97 o 
 -14  -4   6     2472.00     2294.46     77.65 o 
 -12  -4   6     2139.19     2438.59     51.94 o 
 -10  -4   6      535.51      666.13     28.92 o 
  -8  -4   6     7927.27     8898.78    106.76 o 
  -6  -4   6     7579.99     8520.60     66.67 o 
  -4  -4   6     5281.22     5498.36     46.54 o 
  -2  -4   6     2539.87     2348.20     37.97 o 
   0  -4   6     8647.55     8435.85    488.76 o 
   2  -4   6    30408.38    35948.18    166.94 o 
   4  -4   6     7269.19     6613.55     83.47 o 
   6  -4   6     3576.69     3756.16     81.53 o 
   8  -4   6      930.64      963.17     57.26 o 
  12  -4   6     4028.22     4027.92    102.88 o 
  16  -4   6     6318.22     6417.49    174.70 o 
  18  -4   6      538.24      478.26    110.65 o 
  20  -4   6     1139.02      995.43    129.09 o 
  22  -4   6     1616.10     1814.99    128.12 o 
  24  -4   6      791.87      918.17    120.35 o 
  26  -4   6       93.56      145.59    116.47 o 
  28  -4   6      148.06      260.12    110.65 o 
 -31  -3   6      633.37      782.29    157.23 o 
 -29  -3   6      286.44      363.00    118.41 o 
 -27  -3   6     1038.90     1021.05    143.65 o 
 -25  -3   6     1861.19     1842.17    149.47 o 
 -23  -3   6      990.11      961.21     44.02 o 
 -21  -3   6     1241.94     1141.45     41.25 o 
 -19  -3   6      651.52      576.78     47.64 o 
 -17  -3   6      876.90      723.61     78.80 o 
 -15  -3   6     8435.12     8655.66    180.53 o 
 -13  -3   6     2429.34     2209.45    128.12 o 
 -11  -3   6     6318.98     5608.82    143.65 o 
  -9  -3   6       64.14      115.36     27.04 o 
  -7  -3   6     7503.05     8714.77    174.53 o 
  -5  -3   6     5585.90     5497.38     93.18 o 
  -3  -3   6     2595.70     2927.14     62.74 o 
  -1  -3   6     6465.49     6778.23     67.94 o 
   1  -3   6     3747.40     3779.33    104.82 o 
   3  -3   6    15401.13    20228.89    145.59 o 
   5  -3   6      743.07      664.24     29.07 o 
   7  -3   6     5079.67     4560.99     56.32 o 
   9  -3   6     1937.71     2127.20    138.79 o 
  11  -3   6    20631.09    21446.00    198.00 o 
  13  -3   6    30880.18    33657.87    304.76 o 
  15  -3   6     8300.36     7564.72    186.35 o 
  17  -3   6      332.19      373.28     61.54 o 
  19  -3   6      681.65      662.09     69.00 o 
  21  -3   6     1647.74     1958.62     92.21 o 
  23  -3   6      855.19      835.31     79.47 o 
  25  -3   6      826.94      966.70    124.23 o 
  27  -3   6      123.85       69.88    100.94 o 
 -32  -2   6      521.82      481.41    153.35 o 
 -30  -2   6      282.61      370.76    124.23 o 
 -28  -2   6      199.94      240.70    114.53 o 
 -26  -2   6     1407.03     1675.23    159.18 o 
 -24  -2   6      139.62      101.18     50.84 o 
 -22  -2   6      515.71      501.00     33.42 o 
 -20  -2   6     2450.53     2307.46     54.13 o 
 -18  -2   6    11950.13    12274.28    146.80 o 
 -16  -2   6     3711.14     3389.39     53.70 o 
 -14  -2   6      102.94       72.65     27.44 o 
 -12  -2   6    17869.51    17385.97    184.63 o 
 -10  -2   6    15036.65    15057.84    303.30 o 
  -8  -2   6      519.27      798.25     28.09 o 
  -6  -2   6      106.88      149.47     40.76 o 
  -4  -2   6     1842.52     2618.66     54.10 o 
  -2  -2   6    13325.24    14530.34    271.76 o 
   0  -2   6    14664.94    14130.62     79.58 o 
   2  -2   6    20056.06    21282.94    149.47 o 
   4  -2   6    12082.02    12070.17     75.71 o 
   6  -2   6       51.73       79.09     17.53 o 
  10  -2   6    11055.79    10031.94    163.06 o 
  12  -2   6    18948.57    19127.89    201.88 o 
  14  -2   6    38094.30    36857.25   2472.07 o 
  16  -2   6      489.59      483.27     55.97 o 
  18  -2   6     1120.39     1219.55    102.88 o 
  20  -2   6     3457.86     3463.04    130.06 o 
  22  -2   6      801.50      993.99    117.44 o 
  24  -2   6     1130.91     1078.94     87.33 o 
  26  -2   6      260.97      343.74     80.97 o 
  28  -2   6      213.85      229.06    108.71 o 
 -31  -1   6      103.21       95.12    132.00 o 
 -29  -1   6      195.11      271.76    126.18 o 
 -27  -1   6      492.53      462.00    112.59 o 
 -25  -1   6     1524.52     1442.29    133.94 o 
 -23  -1   6     1416.30     1283.58     68.48 o 
 -21  -1   6     4101.98     4037.57     75.51 o 
 -19  -1   6     2057.76     2106.74     76.54 o 
 -17  -1   6     3448.19     3496.50     46.31 o 
 -15  -1   6     1307.13     1129.91     57.69 o 
 -13  -1   6     2479.97     2360.59     53.96 o 
 -11  -1   6     6713.70     7116.78    242.08 o 
  -9  -1   6      580.30      650.28     23.41 o 
  -7  -1   6     1052.64      596.20     32.88 o 
  -5  -1   6     4332.20     5705.41     56.40 o 
  -3  -1   6     7812.97     7477.37     75.71 o 
  -1  -1   6    25062.80    26632.88    414.44 o 
   1  -1   6    10427.39    11301.47    122.29 o 
   5  -1   6     3615.68     3987.15     87.35 o 
   7  -1   6     1994.97     1075.41     81.53 o 
   9  -1   6     5828.73     5160.23    266.91 o 
  11  -1   6    23018.97    23194.67    198.97 o 
  13  -1   6     2925.69     2486.63    112.59 o 
  15  -1   6     4285.58     4390.62    132.00 o 
  17  -1   6     3187.28     2737.61     82.89 o 
  19  -1   6      188.18      194.47     57.73 o 
  21  -1   6     4674.19     4377.85    376.59 o 
  23  -1   6      996.60      932.18    137.82 o 
  25  -1   6     1280.43     1524.95    111.62 o 
  27  -1   6      390.19      454.86     84.68 o 
 -32   0   6      145.72       79.59    139.76 o 
 -30   0   6      111.10      227.12    130.06 o 
 -28   0   6      404.40      516.35    137.82 o 
 -26   0   6      101.28      104.82    120.35 o 
 -24   0   6     5873.39     6075.85    199.94 o 
 -22   0   6     1117.25     1133.95     64.93 o 
 -20   0   6      321.63      326.38     54.22 o 
 -18   0   6     2688.42     2370.02    172.76 o 
 -16   0   6     1570.19     1408.21     51.50 o 
 -14   0   6     6824.29     6962.83    113.04 o 
 -12   0   6      207.48      169.09     39.17 o 
 -10   0   6      405.88      177.00     24.33 o 
  -8   0   6      206.89      166.41     27.18 o 
  -6   0   6    16730.06    16102.85    132.00 o 
  -4   0   6    38367.13    39629.36    463.94 o 
  -2   0   6     5072.00     5970.45    237.79 o 
   0   0   6    46659.32    41078.06   1371.43 o 
   2   0   6    36814.65    41108.07    221.29 o 
   4   0   6    35357.47    31206.18    246.53 o 
   6   0   6     1362.73     1111.58    164.03 o 
   8   0   6     6533.07     5581.96     54.09 o 
  10   0   6     4761.19     4129.23    216.44 o 
  12   0   6     1059.50     1127.00     57.26 o 
  14   0   6     3478.45     3520.06     83.00 o 
  16   0   6     1536.88     1264.96     73.76 o 
  18   0   6       45.67       54.35     62.12 o 
  20   0   6      515.47      488.52     63.42 o 
  22   0   6     2303.07     2296.37     92.58 o 
  24   0   6      457.98      543.15     72.96 o 
  26   0   6       37.32       37.06     74.56 o 
  28   0   6        6.85       13.91     77.89 o 
 -31   1   6      109.08       75.71    132.00 o 
 -29   1   6      197.61      232.94    118.41 o 
 -27   1   6      469.89      324.17    120.35 o 
 -25   1   6     1481.26     1331.64    141.71 o 
 -23   1   6     1420.93     1273.40    133.94 o 
 -21   1   6     4210.04     4086.15    170.82 o 
 -19   1   6     1966.56     1763.74     87.35 o 
 -17   1   6     3254.47     3251.40    102.88 o 
 -15   1   6     1413.58     1222.06     52.69 o 
 -13   1   6     2405.65     2196.87     59.97 o 
 -11   1   6     6769.90     6889.97    248.26 o 
  -9   1   6      580.32      602.62     35.53 o 
  -3   1   6     7914.78     7966.54     81.53 o 
   1   1   6    10461.42    11602.35    145.59 o 
   3   1   6     2573.15     3688.99     63.42 o 
   5   1   6     3383.52     3274.56    202.28 o 
   7   1   6     1974.66     1665.90    210.38 o 
   9   1   6     5835.88     5073.01    223.23 o 
  11   1   6    22987.33    20060.10    353.29 o 
  13   1   6     2689.66     2223.46     73.76 o 
  15   1   6     4148.05     4738.39    161.12 o 
  17   1   6     3144.39     2923.85     84.02 o 
  19   1   6      174.23      215.13     56.02 o 
  21   1   6     4644.08     4397.10    400.85 o 
  23   1   6     1045.54      900.63    117.44 o 
  25   1   6     1307.44     1419.49    154.32 o 
  27   1   6      326.99      267.60     74.90 o 
  29   1   6        1.62        0.00    100.94 o 
 -32   2   6      535.77      479.47    143.65 o 
 -30   2   6      216.98      207.70    106.76 o 
 -28   2   6      226.34      221.29    132.00 o 
 -26   2   6     1387.53     1508.29    147.53 o 
 -24   2   6      154.06       56.29    104.82 o 
 -22   2   6      529.60      555.17    110.65 o 
 -20   2   6     2375.77     2228.85     84.41 o 
 -18   2   6    11661.38    12660.28    203.82 o 
 -16   2   6     3702.01     3424.10     82.02 o 
 -14   2   6      102.62      120.84     46.13 o 
 -12   2   6    17772.17    17060.03    459.09 o 
 -10   2   6    15146.52    15086.40    210.62 o 
  -8   2   6      653.40      896.82     66.00 o 
  -6   2   6      109.82      163.42     30.32 o 
  -4   2   6     1664.12     2463.34     73.76 o 
   2   2   6    20233.57    22292.35    201.88 o 
   4   2   6    12079.00    12149.76    133.94 o 
   6   2   6       62.71       96.92     17.33 o 
   8   2   6    11284.26     9842.43    182.47 o 
  10   2   6    11198.10    10053.30    118.41 o 
  12   2   6    18823.48    19599.95    256.23 o 
  14   2   6    38098.38    36556.42   1168.58 o 
  16   2   6      396.01      419.91     54.90 o 
  18   2   6     1062.85     1040.05     67.05 o 
  20   2   6     3412.80     3554.49    114.53 o 
  22   2   6      808.98      846.91     73.22 o 
  24   2   6     1189.26     1246.38     87.10 o 
  26   2   6      267.74      347.28     90.26 o 
  28   2   6      205.86      199.94    133.94 o 
 -31   3   6      628.51      700.76    133.94 o 
 -29   3   6      269.76      388.23    118.41 o 
 -27   3   6     1034.76      896.82    139.76 o 
 -25   3   6     1894.27     1978.05    159.18 o 
 -23   3   6      994.65      929.82    118.41 o 
 -21   3   6     1231.43     1182.17    122.29 o 
 -19   3   6      673.65      527.80     62.93 o 
 -17   3   6      918.77      797.70     71.27 o 
 -15   3   6     8279.11     8980.17    146.56 o 
 -13   3   6     2412.53     2207.92    110.65 o 
 -11   3   6     6412.52     5787.36     98.71 o 
  -9   3   6       33.65      105.89     34.08 o 
  -7   3   6     7904.25     9125.71     78.09 o 
  -5   3   6     5667.78     5854.56     89.29 o 
   1   3   6     3566.02     3730.15    101.91 o 
   3   3   6    15267.95    20413.17    147.36 o 
   5   3   6      780.16      837.66     52.38 o 
   7   3   6     5165.88     4360.35    298.40 o 
   9   3   6     1945.17     1943.54     85.92 o 
  11   3   6    20713.94    21240.24    267.88 o 
  13   3   6    30909.42    29059.41   1537.40 o 
  15   3   6     8409.77     7525.90    190.23 o 
  17   3   6      312.82      331.29     60.32 o 
  19   3   6      733.99      788.60     86.38 o 
  21   3   6     1647.41     1653.87    104.82 o 
  23   3   6      857.27      781.84     75.52 o 
  25   3   6      791.83      736.35     83.41 o 
  27   3   6      118.73       55.28     77.17 o 
 -30   4   6      846.31      976.41    124.23 o 
 -28   4   6      498.68      599.82    118.41 o 
 -26   4   6     1167.64     1125.88    124.23 o 
 -24   4   6     4472.50     4458.86    182.47 o 
 -22   4   6     1083.27     1160.82    126.18 o 
 -20   4   6      492.28      465.88     99.00 o 
 -18   4   6      394.76      348.44     72.59 o 
 -16   4   6     7642.53     7799.13    200.91 o 
 -14   4   6     2386.16     2286.83     69.36 o 
 -12   4   6     2212.84     2536.06     68.47 o 
 -10   4   6      560.74      726.28     40.76 o 
  -8   4   6     7757.75     9008.45    106.37 o 
   0   4   6     8693.99     9364.18    161.12 o 
   2   4   6    30439.94    35401.41    130.77 o 
   4   4   6     7205.02     7114.19    166.59 o 
   6   4   6     3575.60     3861.45     55.10 o 
   8   4   6      905.78      975.81     28.70 o 
  10   4   6     9378.75     9536.84     74.69 o 
  12   4   6     4074.11     3753.38     81.70 o 
  14   4   6     8359.60     7595.91    228.09 o 
  16   4   6     6235.08     5947.73    132.00 o 
  18   4   6      509.22      382.80     59.92 o 
  20   4   6     1157.73     1095.44     79.59 o 
  22   4   6     1646.70     1666.25     86.25 o 
  24   4   6      717.51      697.20     82.09 o 
  26   4   6       92.59       21.24     70.29 o 
  28   4   6      121.31       93.18    133.94 o 
 -31   5   6       83.35       85.41    108.71 o 
 -29   5   6      964.55     1061.82    130.06 o 
 -27   5   6     1180.71     1149.17    145.59 o 
 -25   5   6      499.62      458.12    124.23 o 
 -23   5   6      811.05      753.17    133.94 o 
 -19   5   6       20.00       13.59    100.94 o 
 -17   5   6     1374.42     1372.36     96.09 o 
 -15   5   6       74.04       64.86     58.03 o 
 -13   5   6     1849.56     1957.80     73.35 o 
 -11   5   6      900.52      888.76     58.97 o 
  -9   5   6      301.29      304.76     67.94 o 
   1   5   6    22066.56    23253.22    182.47 o 
   3   5   6     6814.37     6778.83    113.08 o 
   5   5   6     4712.66     4853.92    134.29 o 
   7   5   6      398.69      387.26     23.92 o 
   9   5   6     9442.40     9396.35     96.59 o 
  11   5   6     2914.69     2352.69    118.41 o 
  13   5   6    11651.66    12559.34    227.12 o 
  15   5   6     2348.24     2400.26    209.65 o 
  17   5   6      301.66      300.17     60.32 o 
  19   5   6      973.57     1098.02     72.51 o 
  21   5   6      133.66       98.59     61.04 o 
  23   5   6     1758.93     1877.92    133.94 o 
  25   5   6     1134.43     1167.40    143.65 o 
  27   5   6      742.47      652.23    151.41 o 
 -30   6   6      151.89       71.82    102.88 o 
 -28   6   6        7.17        1.94    122.29 o 
 -26   6   6      582.73      584.29    126.18 o 
 -24   6   6      115.24       46.59    118.41 o 
 -20   6   6      425.84      343.59    110.65 o 
 -18   6   6    10359.04    10571.59    215.47 o 
 -16   6   6     8788.15     9488.42    215.47 o 
 -14   6   6     3827.83     4263.43    105.58 o 
 -12   6   6     7715.83     7636.83    111.86 o 
 -10   6   6     3828.27     3981.33    132.00 o 
  -8   6   6     4534.09     4831.56    122.29 o 
   0   6   6     7445.30     8651.78    145.59 o 
   2   6   6    27838.21    31027.59    238.76 o 
   4   6   6    13864.01    16306.70    202.93 o 
   6   6   6      234.95      154.07     24.29 o 
   8   6   6     1922.74     1808.02    105.88 o 
  10   6   6      735.79      677.47     93.18 o 
  12   6   6     4907.03     4660.74    161.12 o 
  14   6   6     6658.59     7535.61    196.06 o 
  16   6   6     3099.67     3283.55    393.09 o 
  18   6   6      112.38       61.67     58.29 o 
  20   6   6      168.34      140.09     61.04 o 
  22   6   6      721.58      716.01     77.36 o 
  24   6   6      680.01      627.02     78.20 o 
  26   6   6      668.95      846.35    149.47 o 
 -29   7   6      386.09      361.06    128.12 o 
 -27   7   6      697.57      693.00    135.88 o 
 -25   7   6      349.24      407.64    132.00 o 
 -23   7   6      555.68      675.53    124.23 o 
 -21   7   6      269.74      166.94    114.53 o 
 -19   7   6        3.83       13.59     95.12 o 
 -17   7   6      803.37      706.58    120.35 o 
 -15   7   6    11184.78    12495.28    225.18 o 
 -13   7   6     3356.70     3311.63    145.59 o 
 -11   7   6     1307.15     1341.53     74.12 o 
  -1   7   6     1210.05     1015.23     81.53 o 
   1   7   6    10909.41    12072.11    163.06 o 
   3   7   6    11031.35    12834.29    290.70 o 
   5   7   6      456.70      515.72     38.82 o 
   7   7   6      158.70      142.14     30.48 o 
   9   7   6      741.40      677.47     97.06 o 
  11   7   6     4833.65     4146.33    155.29 o 
  13   7   6    15622.06    16626.08    283.41 o 
  15   7   6     8025.07     9302.07    211.59 o 
  17   7   6      109.43       71.82    102.88 o 
  19   7   6      184.45      168.97     59.23 o 
  21   7   6      372.86      339.02     67.61 o 
  23   7   6     1370.65     1153.90     90.26 o 
  25   7   6        2.37        9.71    124.23 o 
  27   7   6      393.31      271.76    137.82 o 
 -28   8   6      354.57      238.76    139.76 o 
 -26   8   6     1413.19     1574.29    159.18 o 
 -24   8   6      541.67      337.76    128.12 o 
 -22   8   6      774.44      933.70    120.35 o 
 -20   8   6     3322.58     3230.10    161.12 o 
 -18   8   6      157.70      149.47    100.94 o 
 -16   8   6     2772.81     2674.93    139.76 o 
 -14   8   6     2548.87     2325.52    137.82 o 
   0   8   6     5289.22     5017.91    161.12 o 
   2   8   6    18336.11    18367.31    104.82 o 
   4   8   6      163.58      145.69     25.84 o 
   6   8   6      347.30      266.32     55.32 o 
   8   8   6     2155.43     2023.13     64.37 o 
  10   8   6    10943.35    10000.89    227.12 o 
  12   8   6     3533.01     3142.75    147.53 o 
  14   8   6     2543.07     2364.34    139.76 o 
  16   8   6     3646.89     3294.16    168.88 o 
  18   8   6      327.77      376.59    102.88 o 
  20   8   6      403.67      386.29    108.71 o 
  22   8   6      405.57      345.53    118.41 o 
  24   8   6      717.51      772.58    126.18 o 
  26   8   6      430.85      462.00    147.53 o 
 -27   9   6     1520.93     1741.23    155.29 o 
 -25   9   6      133.84      126.18    120.35 o 
 -23   9   6      997.06     1063.76    137.82 o 
 -21   9   6     1054.43      904.58    141.71 o 
 -19   9   6     2490.18     2605.04    151.41 o 
 -17   9   6      115.33      106.76    106.76 o 
   1   9   6     7175.88     6332.08    178.59 o 
   3   9   6      167.16      153.12     24.32 o 
   5   9   6     2636.49     2731.05     72.79 o 
   7   9   6     1655.91     1758.70     71.82 o 
   9   9   6     5586.13     5930.26    178.59 o 
  11   9   6     1639.86     1818.87    133.94 o 
  13   9   6     2676.86     2667.16    151.41 o 
  15   9   6      778.48      861.88    116.47 o 
  17   9   6      308.25      370.76    114.53 o 
  19   9   6      209.23      118.41    114.53 o 
  21   9   6     1204.47     1219.05    149.47 o 
  23   9   6      518.18      677.47    145.59 o 
  25   9   6     1194.61     1065.70    149.47 o 
 -26  10   6      353.58      345.53    130.06 o 
 -24  10   6     2982.75     2948.63    172.76 o 
 -22  10   6      605.14      392.12    110.65 o 
 -14  10   6     1279.27     1318.05     69.88 o 
 -12  10   6     3358.09     3435.86     81.53 o 
   0  10   6      873.26      972.52    108.71 o 
   2  10   6     1445.32     1266.23     33.97 o 
   4  10   6     7854.09     8829.14    119.38 o 
   6  10   6     1145.60     1066.99    132.00 o 
   8  10   6     1522.88     1774.23    132.00 o 
  10  10   6       88.40       75.71    104.82 o 
  12  10   6      403.58      386.29    104.82 o 
  14  10   6     1651.92     1498.58    133.94 o 
  16  10   6     3017.54     2558.46    157.23 o 
  18  10   6      276.69      267.88    122.29 o 
  20  10   6       58.88      128.12    106.76 o 
  22  10   6     1141.63     1199.64    141.71 o 
  24  10   6     1826.09     2294.46    174.70 o 
 -13  11   6      139.35      184.41     46.59 o 
 -11  11   6      534.72      529.94     40.76 o 
  -1  11   6      340.59      250.41    100.94 o 
   1  11   6      498.21      518.29    110.65 o 
   3  11   6      373.51      570.70    106.76 o 
   5  11   6     1195.15     1312.23    122.29 o 
   7  11   6     3572.99     3694.04    165.00 o 
   9  11   6       40.67        1.94    102.88 o 
  11  11   6     2257.61     2034.34    145.59 o 
  13  11   6     2801.11     2997.16    163.06 o 
  15  11   6      939.53      795.88    128.12 o 
  17  11   6      348.64      318.35    106.76 o 
  19  11   6      464.67      330.00    128.12 o 
  21  11   6     2173.46     3179.63    190.23 o 
  23  11   6      233.95      240.70    137.82 o 
  -2  12   6     3209.35     3362.10    161.12 o 
   0  12   6     2433.04     2298.34    141.71 o 
   2  12   6      312.28      172.76    100.94 o 
   4  12   6     1770.64     1908.17    139.76 o 
   6  12   6       47.40        1.94    108.71 o 
   8  12   6     3180.96     2880.69    161.12 o 
  10  12   6     2463.60     2754.51    153.35 o 
  12  12   6      250.84      194.12     99.00 o 
  14  12   6      250.86      168.88     97.06 o 
  16  12   6       43.73        0.00    112.59 o 
  18  12   6      792.08      871.58    137.82 o 
  20  12   6      769.32      871.58    151.41 o 
  22  12   6      138.62       52.41    128.12 o 
  -1  13   6      632.57      782.29    112.59 o 
   1  13   6       78.04       15.53     97.06 o 
   3  13   6      400.62      481.41    110.65 o 
   5  13   6     1893.39     1956.70    147.53 o 
   7  13   6     2728.78     2298.34    153.35 o 
   9  13   6      572.23      520.23    112.59 o 
  11  13   6      422.85      326.12    104.82 o 
  13  13   6      764.35      566.82    116.47 o 
  17  13   6      151.85       56.29    112.59 o 
  19  13   6       94.23       99.00    124.23 o 
  21  13   6      292.77      248.47    132.00 o 
  -4  14   6     1073.15     1219.05    130.06 o 
  -2  14   6     1511.03     1337.46    128.12 o 
   0  14   6      336.95      341.65    106.76 o 
   2  14   6      275.51      157.23    106.76 o 
   4  14   6     2820.18     2865.16    161.12 o 
   6  14   6      628.32      731.82    124.23 o 
   8  14   6      432.86      401.82    110.65 o 
  10  14   6       93.38       60.18     93.18 o 
  12  14   6      441.12      407.64    114.53 o 
  14  14   6       85.42      114.53    100.94 o 
  18  14   6      409.21      244.59    122.29 o 
  20  14   6      376.55      328.06    112.59 o 
  -5  15   6      469.46      533.82    116.47 o 
  -3  15   6       21.39       21.35    100.94 o 
  -1  15   6      585.66      454.23    112.59 o 
   1  15   6     1078.23      964.76    130.06 o 
   3  15   6       94.99        0.00    100.94 o 
   5  15   6      155.08       79.59    100.94 o 
   7  15   6      674.59      727.94    130.06 o 
   9  15   6      676.77      712.41    130.06 o 
  11  15   6     1106.03     1141.41    139.76 o 
  13  15   6      469.12      456.17    118.41 o 
  15  15   6      158.14      102.88    106.76 o 
  17  15   6      117.02      128.12    116.47 o 
  19  15   6      349.43      240.70    133.94 o 
  -6  16   6        3.27        0.00    112.59 o 
  -4  16   6      726.17      528.00    120.35 o 
  -2  16   6     1792.21     1780.05    145.59 o 
   0  16   6     1397.49     1160.82    133.94 o 
   2  16   6       98.16        0.00    106.76 o 
   4  16   6      251.70       83.47    112.59 o 
   6  16   6      269.49      159.18    120.35 o 
   8  16   6      441.86      444.53    122.29 o 
  10  16   6      248.94      155.29    108.71 o 
  12  16   6      144.91      128.12    102.88 o 
  14  16   6      344.76      374.65    126.18 o 
  16  16   6     1178.46     1217.11    145.59 o 
  -7  17   6      526.52      524.11    120.35 o 
  -5  17   6      995.01      826.94    135.88 o 
  -3  17   6      277.23      298.94    118.41 o 
  -1  17   6       97.58       73.76    108.71 o 
   1  17   6       78.10        5.82    114.53 o 
   3  17   6      306.66      264.00    122.29 o 
   5  17   6       15.34        0.00    112.59 o 
   7  17   6      982.09     1106.46    135.88 o 
   9  17   6      336.26      434.82    114.53 o 
  11  17   6      179.02      223.23    106.76 o 
  13  17   6      593.21      467.82    133.94 o 
  -8  18   6      381.14      364.94    118.41 o 
  -6  18   6       96.61       46.59     99.00 o 
  -4  18   6      108.40        1.94    114.53 o 
  -2  18   6      151.45       89.29    112.59 o 
   0  18   6      560.96      411.53    126.18 o 
   2  18   6      834.75      887.11    132.00 o 
   4  18   6      289.88      198.00    108.71 o 
  -5 -19   7     1987.02     2090.64    159.18 o 
  -3 -19   7      717.38      592.06    133.94 o 
  -1 -19   7      589.90      438.70    141.71 o 
  -6 -18   7     1170.29     1318.22    101.61 o 
  -4 -18   7       87.77       26.52     85.71 o 
  -2 -18   7      460.56      539.57     93.64 o 
   0 -18   7      102.87       18.73     86.44 o 
   2 -18   7      112.77       62.67     86.18 o 
   4 -18   7       68.69      123.87     86.75 o 
   6 -18   7      391.45      374.64    130.06 o 
   8 -18   7      255.40      166.94    116.47 o 
  10 -18   7       60.56        0.00    135.88 o 
 -13 -17   7      715.13      698.82    139.76 o 
 -11 -17   7     1325.19     1312.23    147.53 o 
  -9 -17   7      122.46      128.12    122.29 o 
  -7 -17   7      262.86      232.29     79.24 o 
  -5 -17   7      665.76      804.90     96.99 o 
  -3 -17   7      964.87      961.26    102.92 o 
  -1 -17   7     1293.99     1261.38    103.08 o 
   1 -17   7       66.68       46.48     77.11 o 
   3 -17   7      290.85      232.54     81.50 o 
   5 -17   7      649.08      684.73     97.06 o 
   7 -17   7      156.14       86.03     85.58 o 
   9 -17   7      272.78      208.49     93.97 o 
 -16 -16   7      117.46      265.94    132.00 o 
 -14 -16   7      725.23      627.00    116.47 o 
 -12 -16   7      472.35      774.53    132.00 o 
 -10 -16   7      595.10      421.23    122.29 o 
  -8 -16   7      169.58      142.97     67.22 o 
  -6 -16   7      222.46      144.24     75.73 o 
  -4 -16   7      334.93      318.09     80.63 o 
  -2 -16   7      231.29      199.03     80.08 o 
   0 -16   7       93.46      112.59     72.75 o 
   2 -16   7      179.87      143.65     72.75 o 
   4 -16   7      604.66      733.85    132.97 o 
   6 -16   7      957.78      949.23    145.59 o 
   8 -16   7      276.48      223.23    120.35 o 
  10 -16   7       83.83        0.00    114.53 o 
  12 -16   7       35.60       54.35    118.41 o 
 -21 -15   7      101.23       58.23    124.23 o 
 -19 -15   7      229.90      244.59    124.23 o 
 -17 -15   7      478.08      458.12    130.06 o 
 -15 -15   7      333.54      384.35    116.47 o 
 -13 -15   7      271.24      304.76    116.47 o 
 -11 -15   7      270.66      324.49     64.99 o 
  -9 -15   7       63.81       64.61     65.22 o 
  -7 -15   7      239.69      265.93     69.84 o 
  -5 -15   7      292.41      314.80     71.02 o 
  -3 -15   7      197.78      240.63     67.68 o 
  -1 -15   7      269.02      289.61     76.72 o 
   1 -15   7     2659.59     2593.40    155.29 o 
   3 -15   7     1004.87      885.17    126.18 o 
   5 -15   7       76.07       69.88    106.76 o 
   7 -15   7      237.71      141.71    106.76 o 
   9 -15   7      684.36      661.94    137.82 o 
  11 -15   7      246.37      209.65    114.53 o 
 -24 -14   7      137.43      161.12    122.29 o 
 -22 -14   7      132.31       99.00    100.94 o 
 -20 -14   7      201.87      178.59    128.12 o 
 -18 -14   7      464.99      465.88    130.06 o 
 -16 -14   7      760.21      776.47    130.06 o 
 -14 -14   7      834.43      671.64    114.53 o 
 -12 -14   7      696.52      721.42     97.06 o 
 -10 -14   7     1466.80     1343.23    201.88 o 
  -8 -14   7      905.91      906.34     78.82 o 
  -6 -14   7     1098.58     1215.25    173.73 o 
  -4 -14   7      482.46      494.73     70.74 o 
  -2 -14   7     1691.23     1684.93    141.71 o 
   0 -14   7      628.45      743.47    118.41 o 
   2 -14   7      204.16      267.88    112.59 o 
   4 -14   7     1021.33      929.82    122.29 o 
   6 -14   7       12.69       31.06    102.88 o 
   8 -14   7       64.60      112.59    108.71 o 
  10 -14   7      340.12      217.41    102.88 o 
 -25 -13   7      147.15      221.29    108.71 o 
 -23 -13   7       23.39       66.00    110.65 o 
 -21 -13   7      149.86      143.65     97.06 o 
 -19 -13   7      476.69      454.23    116.47 o 
 -17 -13   7      472.18      419.29    114.53 o 
 -15 -13   7      483.50      458.12    104.82 o 
 -13 -13   7     2760.93     2733.16    155.29 o 
 -11 -13   7     3299.44     3368.82    102.60 o 
  -9 -13   7      159.35      220.92     63.09 o 
  -7 -13   7      102.61       46.52     60.14 o 
  -5 -13   7      590.73      641.99     83.47 o 
  -3 -13   7     4920.10     4720.92    174.70 o 
  -1 -13   7     1465.86     1327.76    124.23 o 
   1 -13   7      935.35     1147.23    114.53 o 
   3 -13   7      907.04      889.05    116.47 o 
   5 -13   7      354.22      271.76     97.06 o 
   7 -13   7      286.47      264.00     97.06 o 
   9 -13   7       43.33      128.12    100.94 o 
  11 -13   7       49.62       87.35     95.12 o 
 -24 -12   7      638.41      564.88    118.41 o 
 -22 -12   7      747.61      801.70    120.35 o 
 -20 -12   7      422.28      382.41     99.00 o 
 -18 -12   7      278.99      265.94     97.06 o 
 -16 -12   7      369.02      236.82     99.00 o 
 -14 -12   7      811.73      749.29    114.53 o 
 -12 -12   7     1082.84     1061.18     73.13 o 
 -10 -12   7      309.70      259.91     65.03 o 
  -8 -12   7       80.31       66.85     59.69 o 
  -6 -12   7     2951.15     3200.35     96.73 o 
  -4 -12   7     1815.51     1748.99    132.00 o 
  -2 -12   7     5221.57     5299.38    182.47 o 
   0 -12   7     4325.69     4561.74    170.82 o 
   2 -12   7      766.64      630.88    106.76 o 
   4 -12   7     4510.51     5349.85    184.41 o 
   6 -12   7      503.30      627.00    112.59 o 
   8 -12   7      386.67      450.35     99.00 o 
  10 -12   7      234.57      236.82    104.82 o 
 -25 -11   7      752.63      780.17     92.34 o 
 -23 -11   7      144.15      143.65     99.00 o 
 -21 -11   7       77.98       66.00     91.23 o 
 -19 -11   7      429.34      415.41    104.82 o 
 -17 -11   7     1033.79     1180.23    120.35 o 
 -15 -11   7      789.64      782.29    102.88 o 
 -13 -11   7     1008.60     1053.83     69.88 o 
 -11 -11   7     1385.92     1342.97     63.90 o 
  -9 -11   7      453.25      428.24     55.66 o 
  -7 -11   7      699.85      755.11    104.82 o 
  -5 -11   7      179.38       89.29     91.23 o 
  -3 -11   7     2235.96     1968.34    124.23 o 
  -1 -11   7      125.90      215.47     85.41 o 
   1 -11   7    10648.84    10653.12    229.06 o 
   3 -11   7     5146.74     4942.21    170.82 o 
   5 -11   7      605.45      547.41    100.94 o 
   7 -11   7      519.66      440.64     97.06 o 
   9 -11   7      401.94      467.82    104.82 o 
  25 -11   7       65.43        0.00    143.65 o 
 -26 -10   7      793.76      834.70    135.88 o 
 -24 -10   7      287.78      429.44     81.52 o 
 -22 -10   7      981.52     1038.52    108.71 o 
 -20 -10   7     1686.45     1834.40    132.00 o 
 -18 -10   7      581.13      535.76     99.00 o 
 -16 -10   7     2838.78     3329.10    151.41 o 
 -14 -10   7     4912.38     5149.39    323.20 o 
 -12 -10   7      665.47      532.63     52.43 o 
 -10 -10   7     3009.56     3158.18     87.68 o 
  -8 -10   7      193.28      219.35     81.53 o 
  -6 -10   7       43.08       58.23     79.59 o 
  -4 -10   7     4827.66     4627.74    149.47 o 
  -2 -10   7     1046.00     1019.11     99.00 o 
   0 -10   7     1342.82     1391.82    110.65 o 
   2 -10   7      600.68      529.94     97.06 o 
   4 -10   7      653.02      693.00    100.94 o 
   6 -10   7     4288.51     4200.68    153.35 o 
   8 -10   7     3222.32     3748.39    153.35 o 
  24 -10   7      317.26      374.64    161.12 o 
 -27  -9   7      358.26      496.94    145.59 o 
 -25  -9   7      331.19      403.20     73.26 o 
 -23  -9   7      131.49      138.79     71.08 o 
 -21  -9   7      116.19      199.94     85.41 o 
 -19  -9   7      684.99      640.58     95.12 o 
 -17  -9   7      250.54      205.76     83.47 o 
 -15  -9   7      827.69      869.77     82.50 o 
 -13  -9   7      712.25      808.30     68.91 o 
 -11  -9   7      777.16      752.20     31.34 o 
  -9  -9   7     1198.11     1327.76    100.94 o 
  -7  -9   7     1409.18     1304.46     97.06 o 
  -5  -9   7     3844.90     3977.45    143.65 o 
  -3  -9   7     1920.65     1772.28    102.88 o 
  -1  -9   7     5473.20     5561.44    155.29 o 
   1  -9   7     4947.57     5093.62    143.65 o 
   3  -9   7      305.09      324.17     85.41 o 
   5  -9   7     3337.42     3447.51    145.59 o 
   7  -9   7      674.12      504.70     91.23 o 
  23  -9   7      551.89      559.06    151.41 o 
  25  -9   7      388.28      564.88    143.65 o 
 -28  -8   7      120.54       81.53    132.00 o 
 -26  -8   7      302.47      390.17    141.71 o 
 -24  -8   7      978.29      895.90     78.41 o 
 -22  -8   7     4129.60     4253.31    121.24 o 
 -20  -8   7     1312.26     1451.99    106.76 o 
 -18  -8   7      417.06      526.06     85.41 o 
 -16  -8   7     1991.10     1764.52    106.76 o 
 -14  -8   7      614.73      691.99     44.65 o 
 -12  -8   7     1016.57     1140.53     66.14 o 
 -10  -8   7      277.45      170.01     27.18 o 
  -8  -8   7     6121.87     6110.79    159.18 o 
  -6  -8   7     5193.51     4814.09    139.76 o 
  -4  -8   7     1106.22     1250.11     85.41 o 
  -2  -8   7     5668.12     5683.73    153.35 o 
   0  -8   7     4970.65     4946.09    141.71 o 
   2  -8   7     3286.65     3177.69    135.88 o 
   4  -8   7     1315.20     1531.58     89.29 o 
   6  -8   7     1281.97     1279.23    102.88 o 
  22  -8   7     1188.66     1440.34    155.29 o 
  24  -8   7      908.10     1246.23    153.35 o 
  26  -8   7       86.27      133.94    141.71 o 
 -29  -7   7      131.77      248.47    147.53 o 
 -27  -7   7       36.46       17.47    133.94 o 
 -25  -7   7     1545.49     1663.58    165.00 o 
 -23  -7   7     1564.72     1692.23     84.63 o 
 -21  -7   7      469.35      377.75     46.82 o 
 -19  -7   7      149.41      174.70     71.82 o 
 -17  -7   7      103.62       27.18     69.88 o 
 -15  -7   7     2652.50     2797.22    116.47 o 
 -13  -7   7     2183.24     2316.72    115.06 o 
 -11  -7   7      214.81      171.31     36.71 o 
  -9  -7   7     3779.44     3711.37     56.94 o 
  -7  -7   7      743.15      747.35     69.88 o 
  -5  -7   7     5974.23     6341.79    153.35 o 
  -3  -7   7     1005.95     1120.05     81.53 o 
  -1  -7   7    10722.08    10620.12    186.35 o 
   1  -7   7    12198.50    12244.87    199.94 o 
   3  -7   7     5120.36     5819.30    137.82 o 
   5  -7   7     6748.24     7085.25    161.12 o 
  21  -7   7      117.72        0.00    112.59 o 
  23  -7   7      546.12      846.35    135.88 o 
  25  -7   7       23.98        1.94    120.35 o 
 -30  -6   7       48.07       54.35    116.47 o 
 -28  -6   7       61.42       21.35    130.06 o 
 -26  -6   7      335.03      306.70    133.94 o 
 -24  -6   7      560.44      636.54     87.35 o 
 -22  -6   7     1831.67     1803.08     96.02 o 
 -20  -6   7     1100.27     1057.53     52.26 o 
 -18  -6   7     1127.07     1143.35     89.29 o 
 -16  -6   7     3284.11     3426.16    116.47 o 
 -14  -6   7     1261.06     1086.85     25.95 o 
 -12  -6   7      486.33      432.84     24.62 o 
 -10  -6   7     5110.08     5482.97    145.59 o 
  -8  -6   7     9921.06    10584.92    272.73 o 
  -6  -6   7     2677.62     2286.69     85.41 o 
  -4  -6   7     4174.18     4022.10    120.35 o 
  -2  -6   7     8812.59     8915.77    157.23 o 
   0  -6   7     3256.81     3272.81    116.47 o 
   2  -6   7      229.14      180.53     62.12 o 
   4  -6   7     3927.42     3872.89     70.85 o 
   6  -6   7    10704.17    11592.64    155.29 o 
   8  -6   7     1953.50     1962.10    265.94 o 
  10  -6   7      881.69      859.94     73.76 o 
  12  -6   7     3938.56     4588.92    126.18 o 
  20  -6   7      519.03      444.53    106.76 o 
  22  -6   7      752.30      786.17    126.18 o 
  24  -6   7      947.22     1048.23    137.82 o 
  26  -6   7     1864.93     2228.46    163.06 o 
 -31  -5   7      441.84      555.17    139.76 o 
 -29  -5   7       13.12        1.94    116.47 o 
 -27  -5   7       72.81       93.18    128.12 o 
 -25  -5   7      137.62      147.53    128.12 o 
 -23  -5   7      725.00      763.39     60.67 o 
 -21  -5   7      578.37      626.70     54.38 o 
 -19  -5   7      681.33      761.44     46.79 o 
 -17  -5   7       76.20      108.85     52.41 o 
 -15  -5   7      500.68      458.12     64.06 o 
 -13  -5   7     2502.81     2089.72     96.09 o 
 -11  -5   7     7757.64     8649.72    116.47 o 
  -9  -5   7     2991.45     2900.45     47.56 o 
  -7  -5   7     1274.75     1127.17     26.36 o 
  -5  -5   7     6271.65     5834.29    224.20 o 
  -3  -5   7     9195.17     9063.97     97.27 o 
  -1  -5   7    10823.06    11651.90    110.53 o 
   1  -5   7     1693.40     1786.47     30.59 o 
   3  -5   7    16025.51    16909.32    117.55 o 
   5  -5   7     8868.40     9870.15    783.26 o 
   7  -5   7     1366.22     1253.10     64.06 o 
   9  -5   7     6245.93     6698.96    130.06 o 
  11  -5   7     5272.44     5304.35     89.27 o 
  13  -5   7    10309.25     9335.07    190.23 o 
  15  -5   7     5323.99     5477.97    155.29 o 
  17  -5   7       93.70       36.88     89.29 o 
  19  -5   7     1781.59     2240.64     92.58 o 
  21  -5   7        9.24        1.94     91.23 o 
  25  -5   7      239.39      219.35    120.35 o 
 -30  -4   7       34.44        1.94    110.65 o 
 -28  -4   7      515.25      609.53    147.53 o 
 -26  -4   7     1068.69     1102.58    130.06 o 
 -24  -4   7      770.05      842.47    141.71 o 
 -22  -4   7     4714.95     4556.14     75.39 o 
 -20  -4   7      717.67      779.98     48.00 o 
 -18  -4   7      519.51      527.40     50.19 o 
 -16  -4   7     1147.96     1096.39     58.78 o 
 -14  -4   7      796.11      674.29     50.62 o 
 -12  -4   7     2081.80     2011.00     59.93 o 
 -10  -4   7     1117.68     1041.27     31.20 o 
  -8  -4   7     1553.23     1672.08     34.39 o 
  -6  -4   7     1035.45     1295.17     37.62 o 
  -4  -4   7     3914.42     3942.20     68.91 o 
  -2  -4   7     4165.28     4172.46    150.44 o 
   0  -4   7     6105.95     6755.48     55.50 o 
   2  -4   7     7808.32     7414.44    227.12 o 
   4  -4   7     2533.92     2605.45    162.09 o 
   6  -4   7      633.32      456.33     28.36 o 
   8  -4   7     1162.35      993.73     39.86 o 
  10  -4   7     6876.43     7111.35     91.87 o 
  12  -4   7    10963.89    10668.65    145.59 o 
  16  -4   7       84.31       53.13     55.27 o 
  18  -4   7      793.22      667.75     67.61 o 
  20  -4   7     2064.86     2562.91    107.73 o 
  22  -4   7     1147.33     1244.90     84.97 o 
  24  -4   7      747.18      923.99    120.35 o 
  26  -4   7      964.65     1318.05    130.06 o 
 -31  -3   7      323.86      341.65    114.53 o 
 -29  -3   7      280.87      388.23    137.82 o 
 -27  -3   7      440.50      300.88    114.53 o 
 -25  -3   7     3339.51     3224.28    176.65 o 
 -23  -3   7     3225.43     3517.85     66.40 o 
 -21  -3   7      609.10      701.48     51.53 o 
 -19  -3   7     1449.94     1349.47     53.16 o 
 -17  -3   7      486.21      336.30     39.11 o 
 -15  -3   7     4292.07     4271.22     79.36 o 
 -13  -3   7     3708.07     3646.19     64.99 o 
 -11  -3   7     1462.01     1413.36     26.04 o 
  -9  -3   7      591.45      693.57     36.76 o 
  -7  -3   7     3492.41     4518.36     75.71 o 
  -5  -3   7     1490.01     1500.67     38.96 o 
  -3  -3   7       48.95       14.40     23.69 o 
  -1  -3   7    15473.19    15775.14     91.10 o 
   1  -3   7    11235.07    11628.21    273.70 o 
   3  -3   7    34500.20    36658.91    215.47 o 
   5  -3   7    14923.58    13760.17    612.44 o 
   7  -3   7     2668.24     2661.66    123.26 o 
   9  -3   7    11468.67    12636.46    384.35 o 
  11  -3   7    10751.07     9634.01    159.18 o 
  13  -3   7     3008.90     2799.16    132.00 o 
  15  -3   7    19179.26    20098.83    231.00 o 
  17  -3   7     4632.24     4544.40    418.32 o 
  19  -3   7      134.47      101.55     59.15 o 
  21  -3   7      778.78      703.75     73.76 o 
  23  -3   7      248.82      301.05     70.42 o 
  25  -3   7      677.61      714.65     80.97 o 
 -32  -2   7       35.61      203.82    133.94 o 
 -30  -2   7       45.62       73.76    132.00 o 
 -28  -2   7       19.56        3.88    126.18 o 
 -26  -2   7      122.63       38.82    116.47 o 
 -24  -2   7      815.81      754.04     64.08 o 
 -22  -2   7     4955.86     5180.20    104.04 o 
 -20  -2   7      567.64      586.22     39.77 o 
 -18  -2   7     7267.62     7140.50     87.64 o 
 -16  -2   7     2534.31     2366.28     55.68 o 
 -14  -2   7     1828.38     1677.77     82.04 o 
 -12  -2   7     3225.77     3461.67     71.70 o 
 -10  -2   7      604.67      612.88     26.36 o 
  -8  -2   7     1877.71     1675.94     26.18 o 
  -6  -2   7      575.22      422.05     28.75 o 
  -4  -2   7      187.95      142.87     20.25 o 
  -2  -2   7     2360.98     3062.49    207.70 o 
   0  -2   7    12478.22    13432.31    253.32 o 
   4  -2   7    75605.05    86098.47    355.23 o 
   6  -2   7    13387.89    12427.34    161.12 o 
  12  -2   7     7178.58     7855.24    395.03 o 
  14  -2   7     6206.94     6171.48    166.94 o 
  16  -2   7      217.44      269.84     55.91 o 
  18  -2   7     1815.13     1914.01    147.53 o 
  20  -2   7     1469.53     1593.02     80.18 o 
  22  -2   7      656.70      750.89     74.12 o 
  24  -2   7     2531.08     2698.15    105.26 o 
  26  -2   7     1217.01     1446.76    238.76 o 
 -31  -1   7      575.01      638.64    143.65 o 
 -29  -1   7      110.18       93.18    124.23 o 
 -27  -1   7     1019.19     1065.70    143.65 o 
 -25  -1   7     1210.72     1302.54     69.08 o 
 -23  -1   7      247.05      280.10     62.12 o 
 -21  -1   7      209.15      184.43     31.11 o 
 -19  -1   7     6292.37     5836.42     81.40 o 
 -17  -1   7     2188.62     2014.26    111.48 o 
 -15  -1   7     2082.15     1753.10     55.42 o 
 -13  -1   7     9362.51     9527.38    139.76 o 
 -11  -1   7     5411.85     5276.44    106.57 o 
  -9  -1   7      419.79      370.99     19.85 o 
  -7  -1   7     1280.54     1067.48     26.48 o 
  -5  -1   7     7942.94     8527.10     70.00 o 
  -3  -1   7    10711.27    10893.04     69.23 o 
  -1  -1   7     7715.64     8356.41     65.64 o 
   1  -1   7    28106.27    33694.75    211.59 o 
   3  -1   7    80543.80    81655.14    349.41 o 
   5  -1   7      217.38      374.64     48.53 o 
   7  -1   7     1807.51     1574.29     48.53 o 
   9  -1   7     2743.74     2574.88     53.78 o 
  11  -1   7    12007.79    11644.55    226.15 o 
  13  -1   7    12239.18    10752.12    194.12 o 
  15  -1   7    24917.50    22678.86    303.79 o 
  17  -1   7     1380.26     1417.61    132.97 o 
  19  -1   7      303.48      227.10     56.43 o 
  21  -1   7      467.00      505.39     63.90 o 
  23  -1   7      552.10      723.29     75.55 o 
  25  -1   7      919.16     1019.11    108.71 o 
  27  -1   7      342.17      409.59    139.76 o 
 -32   0   7      494.47      574.59    151.41 o 
 -30   0   7      209.05      359.12    122.29 o 
 -28   0   7      911.48      943.41    124.23 o 
 -26   0   7      472.03      444.53    124.23 o 
 -24   0   7      406.80      416.20     62.32 o 
 -22   0   7       10.22       35.24     59.95 o 
 -20   0   7     2647.63     2172.87     71.82 o 
 -18   0   7      494.72      389.15     66.97 o 
 -16   0   7       57.08       29.67     46.59 o 
 -14   0   7    22001.25    22872.10    273.70 o 
 -12   0   7     4274.08     5109.51     58.65 o 
 -10   0   7    14173.96    13136.92     90.18 o 
  -8   0   7    16527.66    22264.01    127.80 o 
  -6   0   7     1449.49     1434.70     31.97 o 
  -4   0   7    29489.76    26878.23   1040.46 o 
  -2   0   7    18867.48    17647.35   1099.67 o 
   0   0   7    31917.10    30585.01    205.76 o 
   2   0   7     5857.22     5099.44    120.35 o 
   4   0   7       48.57        0.00     56.29 o 
   6   0   7      655.10      558.08     41.74 o 
   8   0   7      674.46      542.19     26.51 o 
  10   0   7     1586.38     1421.41     98.03 o 
  12   0   7      815.27      563.44     46.43 o 
  14   0   7     2450.24     2363.17    147.53 o 
  16   0   7       99.58       77.05     54.58 o 
  18   0   7      974.55     1010.12     63.39 o 
  20   0   7      484.48      465.18     66.79 o 
  22   0   7      481.29      398.02     64.99 o 
  24   0   7       39.34       31.06     67.61 o 
  26   0   7      310.16      584.29    137.82 o 
  28   0   7      297.00      351.35    135.88 o 
 -31   1   7      586.63      627.00    130.06 o 
 -29   1   7       95.81       64.06    120.35 o 
 -27   1   7      970.01      883.23    139.76 o 
 -25   1   7     1251.23     1017.17    130.06 o 
 -23   1   7      237.75      278.33     67.61 o 
 -21   1   7      212.49      166.94     60.14 o 
 -19   1   7     6363.05     5920.56    192.18 o 
 -17   1   7     2436.55     2082.44    162.09 o 
 -15   1   7     2014.46     1692.05     60.52 o 
 -13   1   7     9426.34     9617.16    265.94 o 
 -11   1   7     5342.15     5371.60     83.64 o 
  -9   1   7      356.59      316.34     27.93 o 
  -7   1   7     1274.80     1021.94     87.35 o 
  -5   1   7     7774.73     8516.09     82.50 o 
  -3   1   7    10456.40    11039.41    104.82 o 
   1   1   7    28150.57    32955.17    240.70 o 
   3   1   7    80520.63    88161.92    345.53 o 
   5   1   7      237.94      428.44     88.32 o 
   7   1   7     1817.98     1510.23     89.29 o 
   9   1   7     2569.73     2249.05     47.64 o 
  11   1   7    11850.99    11366.17    767.73 o 
  13   1   7    12482.88    10835.59    139.76 o 
  15   1   7    25080.03    21373.24    183.44 o 
  17   1   7     1343.85     1273.59     65.71 o 
  19   1   7      315.03      316.33     53.08 o 
  21   1   7      492.43      507.64     68.94 o 
  23   1   7      509.82      679.07     72.51 o 
  25   1   7      868.40      895.58     79.05 o 
  27   1   7      372.86      302.82    116.47 o 
 -32   2   7       36.77       33.00    118.41 o 
 -30   2   7       52.27        5.82    120.35 o 
 -28   2   7       22.19       34.94     97.06 o 
 -26   2   7      127.75       62.12    112.59 o 
 -24   2   7      838.51      743.47    128.12 o 
 -22   2   7     4934.11     5301.94    183.44 o 
 -20   2   7      421.94      488.02     68.09 o 
 -18   2   7     7360.42     7252.20    170.82 o 
 -16   2   7     2554.80     2410.19     75.73 o 
 -14   2   7     1871.07     1879.84     90.26 o 
 -12   2   7     3360.64     3730.42     58.22 o 
 -10   2   7      639.19      573.06     57.26 o 
  -8   2   7     1789.27     1621.01     41.04 o 
  -6   2   7      637.44      454.23     48.53 o 
  -4   2   7      138.34      116.47     36.88 o 
   2   2   7     3812.49     4329.46     76.68 o 
   4   2   7    75704.83    84236.89    359.12 o 
   6   2   7    13403.62    12528.28    155.29 o 
   8   2   7     3482.82     2996.97    106.76 o 
  10   2   7     6418.94     5709.48    257.20 o 
  12   2   7     7153.55     6313.98    223.23 o 
  14   2   7     6307.18     6320.44    182.47 o 
  16   2   7      228.79      179.15     41.05 o 
  18   2   7     1852.21     1854.78    159.18 o 
  20   2   7     1495.95     1442.77     75.75 o 
  22   2   7      665.68      647.54     69.46 o 
  24   2   7     2434.05     2728.43    102.91 o 
  26   2   7     1219.07     1514.11    163.06 o 
  28   2   7      997.34     1341.35    159.18 o 
 -31   3   7      333.96      456.17    139.76 o 
 -29   3   7      316.23      378.53    118.41 o 
 -27   3   7      470.14      442.59    106.76 o 
 -25   3   7     3334.70     3152.45    168.88 o 
 -23   3   7     3153.53     3265.04    170.82 o 
 -21   3   7      613.54      657.27     72.13 o 
 -19   3   7     1282.84     1276.17    104.82 o 
 -17   3   7      527.36      365.44     63.81 o 
 -15   3   7     4494.24     4436.60     95.21 o 
 -13   3   7     3705.27     3805.47    132.97 o 
 -11   3   7     1348.06     1313.80     58.32 o 
  -9   3   7      575.04      712.41     73.76 o 
  -7   3   7     3451.02     4388.00    135.88 o 
  -5   3   7     1377.54     1483.05     58.23 o 
   3   3   7    34621.49    36365.02   1539.43 o 
   5   3   7    15018.56    14633.44    584.29 o 
   7   3   7     2718.81     2546.32     57.26 o 
   9   3   7    11351.49    10553.69    422.86 o 
  11   3   7    10641.51     9414.92    170.82 o 
  13   3   7     2895.78     2585.63     93.18 o 
  15   3   7    19123.86    20702.53    287.29 o 
  17   3   7     4628.10     4363.53    319.32 o 
  19   3   7      149.64      154.51     56.14 o 
  21   3   7      747.97      635.58     67.61 o 
  23   3   7      225.58      216.34     67.15 o 
  25   3   7      712.58      609.53    130.06 o 
  27   3   7      191.55      289.23    139.76 o 
 -30   4   7       28.46       67.94    114.53 o 
 -28   4   7      569.09      500.82    118.41 o 
 -26   4   7     1047.78     1052.11    135.88 o 
 -24   4   7      749.80      778.41    122.29 o 
 -22   4   7     4731.54     4519.03    178.59 o 
 -20   4   7      681.88      693.32     78.20 o 
 -18   4   7      472.21      459.33     69.84 o 
 -16   4   7     1257.23     1148.60    147.53 o 
 -14   4   7      883.53      777.38     62.17 o 
 -12   4   7     2011.32     1985.16     96.09 o 
 -10   4   7     1200.23     1094.82     69.88 o 
   2   4   7     8012.12     7612.64    150.67 o 
   4   4   7     2527.94     2923.54    126.70 o 
   6   4   7      593.02      468.95     37.78 o 
   8   4   7     1070.82      961.40     43.23 o 
  10   4   7     6890.82     6444.87    164.03 o 
  12   4   7    10993.46    10856.94     97.06 o 
  14   4   7     3590.01     3246.18    185.38 o 
  16   4   7       91.23       55.21     49.90 o 
  18   4   7      819.81      743.76     89.29 o 
  20   4   7     2062.68     2280.84     90.11 o 
  22   4   7     1137.58     1057.70     74.54 o 
  24   4   7      792.46      787.62     93.18 o 
  26   4   7      984.07      988.05    143.65 o 
 -31   5   7      435.83      520.23    128.12 o 
 -29   5   7       13.58        1.94    116.47 o 
 -27   5   7       71.18        0.00    122.29 o 
 -25   5   7      159.08      178.59    104.82 o 
 -23   5   7      678.42      594.00    116.47 o 
 -21   5   7      574.17      555.17    110.65 o 
 -19   5   7      626.32      596.75     73.51 o 
 -17   5   7       98.04      185.37     66.31 o 
 -15   5   7      584.60      525.35     62.96 o 
 -13   5   7     2709.85     2517.34     78.62 o 
 -11   5   7     7788.15     8729.08    192.18 o 
  -9   5   7     2955.76     3006.87     97.06 o 
  -7   5   7     1245.42     1088.99     67.94 o 
   1   5   7     1714.53     1919.84     29.80 o 
   3   5   7    16044.43    16695.97    139.76 o 
   5   5   7     8825.69    10327.95    362.13 o 
   7   5   7     1286.51     1307.37     54.35 o 
   9   5   7     6194.07     6351.69     81.58 o 
  11   5   7     5226.91     5611.91     85.41 o 
  13   5   7    10336.90     9123.48    153.35 o 
  15   5   7     5311.92     5724.50    178.59 o 
  17   5   7       49.20       69.27     56.14 o 
  19   5   7     1754.48     1906.34     81.87 o 
  21   5   7        5.05       12.81     61.38 o 
  23   5   7     1646.32     1688.65    105.79 o 
  25   5   7      219.04      141.71    108.71 o 
  27   5   7      122.47       87.35    135.88 o 
 -30   6   7       37.64        0.00    110.65 o 
 -28   6   7       49.42       15.53    126.18 o 
 -26   6   7      353.08      380.47    106.76 o 
 -24   6   7      558.88      473.64    116.47 o 
 -22   6   7     1845.62     1646.11    143.65 o 
 -20   6   7     1125.14     1234.58    124.23 o 
 -18   6   7     1186.77     1343.29    124.23 o 
 -16   6   7     3227.78     3239.15     96.05 o 
 -14   6   7     1166.91     1125.56     75.49 o 
 -12   6   7      470.14      417.88     59.02 o 
 -10   6   7     5156.85     5195.55    103.85 o 
  -2   6   7     8949.90     9150.66    141.71 o 
   0   6   7     3338.92     3280.86    132.00 o 
   2   6   7      256.69      248.09     20.22 o 
   4   6   7     3874.63     4163.55     56.43 o 
   6   6   7    10759.59    11408.23    141.71 o 
   8   6   7     1802.41     1967.65    126.90 o 
  10   6   7      887.92      954.54     48.78 o 
  12   6   7     3818.26     3692.10    151.41 o 
  14   6   7     2117.71     2500.22    139.76 o 
  16   6   7      906.35     1102.58    132.00 o 
  18   6   7     1708.32     1442.76    148.50 o 
  20   6   7      519.72      459.92     66.79 o 
  22   6   7      787.70      578.64     72.17 o 
  24   6   7      903.17      960.88    126.18 o 
  26   6   7     1874.61     2335.22    190.23 o 
 -29   7   7      138.35       89.29    126.18 o 
 -27   7   7       44.07       23.29    106.76 o 
 -25   7   7     1517.75     1285.05    139.76 o 
 -23   7   7     1495.67     1422.87    130.06 o 
 -21   7   7      477.11      411.53    124.23 o 
 -19   7   7      191.88       91.23    106.76 o 
 -17   7   7      170.37      120.35     93.18 o 
 -15   7   7     2829.52     2822.46    137.82 o 
 -13   7   7     2225.08     2312.31     89.19 o 
 -11   7   7      206.42      173.67     62.74 o 
  -9   7   7     3817.53     3958.04    133.94 o 
  -3   7   7      980.37     1174.41     83.47 o 
  -1   7   7    10782.57    11031.64    165.00 o 
   1   7   7    12084.71    12479.75    166.94 o 
   3   7   7     5039.44     5765.05    111.69 o 
   5   7   7     6734.14     7028.50     71.99 o 
   7   7   7      582.29      644.07     37.25 o 
   9   7   7     8623.26     8657.60    198.00 o 
  11   7   7      481.68      506.64    114.53 o 
  13   7   7       16.27       23.29     93.18 o 
  15   7   7      790.75      685.23    110.65 o 
  17   7   7      705.81      815.29    128.12 o 
  19   7   7      128.25      100.94     97.06 o 
  21   7   7      135.09      104.82    100.94 o 
  23   7   7      543.95      683.29    122.29 o 
  25   7   7       25.77       34.94    120.35 o 
 -28   8   7      110.87       19.41    128.12 o 
 -26   8   7      282.12      355.23    135.88 o 
 -24   8   7      984.94      968.64    133.94 o 
 -22   8   7     4140.64     4012.39    190.23 o 
 -20   8   7     1398.00     1238.46    135.88 o 
 -18   8   7      360.40      526.06    120.35 o 
 -16   8   7     1971.85     1974.17    133.94 o 
 -10   8   7      311.19      139.76     95.12 o 
  -8   8   7     6167.65     6254.44    166.94 o 
  -6   8   7     5383.67     5580.85    149.47 o 
  -4   8   7     1178.10     1290.88     89.29 o 
  -2   8   7     5728.80     6134.08    147.53 o 
   0   8   7     4914.94     5179.03    130.06 o 
   2   8   7     3364.04     3256.17    191.20 o 
   4   8   7     1230.52     1465.58     40.76 o 
   6   8   7     1195.56     1325.82     60.18 o 
   8   8   7     5948.45     6489.76    248.47 o 
  10   8   7     3727.98     3959.98    170.82 o 
  12   8   7     7501.00     7108.55    203.82 o 
  14   8   7     1074.46     1013.29    128.12 o 
  16   8   7      488.32      559.06    120.35 o 
  18   8   7      111.77      143.65    106.76 o 
  20   8   7     1662.96     1690.76    145.59 o 
  22   8   7     1178.88     1228.76    145.59 o 
  24   8   7      934.69      962.82    132.00 o 
 -27   9   7      371.46      419.29    126.18 o 
 -25   9   7      317.69      386.29    132.00 o 
 -23   9   7      135.89      108.71    112.59 o 
 -21   9   7      120.28       15.53    116.47 o 
 -19   9   7      661.38      677.47    116.47 o 
 -17   9   7      257.40      256.23    110.65 o 
  -1   9   7     5228.19     4878.15    172.76 o 
   1   9   7     5014.01     4458.86    149.47 o 
   3   9   7      302.12      271.76     29.12 o 
   5   9   7     3307.52     3562.04     79.59 o 
   7   9   7      714.90      636.69     99.97 o 
   9   9   7     3609.36     3247.57    157.23 o 
  11   9   7      227.75      116.47    102.88 o 
  13   9   7     3655.87     3367.92    166.94 o 
  15   9   7     5533.23     5439.15    196.06 o 
  17   9   7      887.56      867.70    122.29 o 
  19   9   7      327.13      380.47    132.00 o 
  21   9   7       19.66       50.47    128.12 o 
  23   9   7      581.82      584.29    149.47 o 
 -26  10   7      802.47      867.70    139.76 o 
 -24  10   7      307.32      370.76    124.23 o 
 -22  10   7     1021.27     1024.94    120.35 o 
   0  10   7     1314.82     1327.76    118.41 o 
   2  10   7      652.39      627.00    112.59 o 
   4  10   7      600.63      643.51     31.53 o 
   6  10   7     4282.44     3569.80    163.06 o 
   8  10   7     3226.25     3067.04    159.18 o 
  10  10   7     1072.82      879.35    120.35 o 
  12  10   7      991.62      801.70    128.12 o 
  14  10   7      886.43      970.58    130.06 o 
  16  10   7      577.43      531.88    118.41 o 
  18  10   7      945.39     1061.82    145.59 o 
  20  10   7      107.10        1.94    110.65 o 
  22  10   7      238.15      157.23    108.71 o 
  24  10   7      338.59      456.17    130.06 o 
  -1  11   7       99.60       38.82    104.82 o 
   1  11   7    10225.51     9432.12    232.94 o 
   3  11   7     5067.35     5522.62    194.12 o 
   5  11   7      627.50      489.17    118.41 o 
   7  11   7      490.17      518.29    120.35 o 
   9  11   7      341.98      277.59    112.59 o 
  11  11   7      583.57      615.35    124.23 o 
  13  11   7       20.34       85.41    110.65 o 
  15  11   7      133.47      211.59    122.29 o 
  17  11   7      341.76      254.29    118.41 o 
  19  11   7      134.89      112.59    126.18 o 
  21  11   7      201.61      180.53    133.94 o 
  23  11   7       84.54      147.53    135.88 o 
  -2  12   7     5356.09     5398.38    199.94 o 
   0  12   7     4305.01     4909.21    192.18 o 
   2  12   7      798.24      782.29    130.06 o 
   4  12   7     4552.38     5369.26    198.00 o 
   6  12   7      548.34      295.06    120.35 o 
   8  12   7      429.96      357.17    112.59 o 
  10  12   7      238.04      104.82    112.59 o 
  12  12   7      970.42      906.52    135.88 o 
  14  12   7      938.24      830.82    132.00 o 
  16  12   7      421.69      254.29    116.47 o 
  18  12   7      236.96      120.35    126.18 o 
  20  12   7      307.86      242.65    139.76 o 
  22  12   7       89.91      118.41    132.00 o 
  -3  13   7     4908.51     4616.09    192.18 o 
  -1  13   7     1403.98     1622.81    145.59 o 
   1  13   7      990.18      815.29    122.29 o 
   3  13   7      931.80      955.05    126.18 o 
   5  13   7      352.77      302.82    118.41 o 
   7  13   7      311.82      252.35    110.65 o 
   9  13   7       54.78       46.59    102.88 o 
  11  13   7       38.33        1.94    114.53 o 
  13  13   7       41.55       44.65    108.71 o 
  15  13   7      979.98     1026.88    135.88 o 
  17  13   7     1035.64      916.23    149.47 o 
  19  13   7       36.50       27.18    133.94 o 
  21  13   7       37.22        9.71    126.18 o 
  -4  14   7      536.03      415.41    118.41 o 
  -2  14   7     1636.42     1519.93    143.65 o 
   0  14   7      618.19      440.64    120.35 o 
   2  14   7      181.54      100.94    118.41 o 
   4  14   7     1008.34      968.64    130.06 o 
   6  14   7       11.08        3.88    110.65 o 
   8  14   7       78.73       52.41    120.35 o 
  10  14   7      317.44      258.18    120.35 o 
  12  14   7      741.89      679.41    135.88 o 
  14  14   7      457.26      386.29    118.41 o 
  18  14   7      358.29      359.12    126.18 o 
  -5  15   7      260.43      196.06    116.47 o 
  -3  15   7      175.59      151.41    120.35 o 
  -1  15   7      229.21      176.65    118.41 o 
   1  15   7     2628.43     2948.63    172.76 o 
   3  15   7     1044.53     1197.70    139.76 o 
   5  15   7       88.81      126.18    102.88 o 
   7  15   7      228.81      122.29    112.59 o 
   9  15   7      650.22      630.88    124.23 o 
  11  15   7      242.18      306.70    120.35 o 
  13  15   7      444.60      421.23    135.88 o 
  15  15   7      146.19        0.00    108.71 o 
  17  15   7      184.07      124.23    128.12 o 
  -6  16   7      228.34      279.53    116.47 o 
  -4  16   7      324.97      361.06    128.12 o 
  -2  16   7      291.12      194.12    126.18 o 
   0  16   7      117.89       97.06    112.59 o 
   2  16   7      180.91       93.18    108.71 o 
   4  16   7      610.92      652.23    124.23 o 
   6  16   7      972.01      997.76    137.82 o 
   8  16   7      319.33      306.70    116.47 o 
  10  16   7       94.60      137.82    122.29 o 
  12  16   7       36.09        7.76    110.65 o 
  14  16   7      331.58      423.17    132.00 o 
  16  16   7       58.10       46.59    114.53 o 
  -7  17   7      268.40      269.82    124.23 o 
  -5  17   7      617.25      654.17    132.00 o 
  -3  17   7      988.47      755.11    143.65 o 
  -1  17   7     1294.14     1257.88    143.65 o 
   1  17   7       92.23        0.00    126.18 o 
   3  17   7      255.95      265.94    124.23 o 
   5  17   7      621.16      516.35    130.06 o 
   7  17   7      148.57      143.65    110.65 o 
   9  17   7      276.92      331.94    126.18 o 
  11  17   7       16.66        0.00    104.82 o 
  13  17   7       64.89       83.47    126.18 o 
  -8  18   7     2606.28     2486.63    178.59 o 
  -6  18   7     1101.45      877.41    143.65 o 
  -4  18   7       91.50       56.29    120.35 o 
  -2  18   7      468.06      223.23    118.41 o 
   0  18   7      117.78        0.00    124.23 o 
   2  18   7       97.03       60.18    108.71 o 
   4  18   7       66.00       44.65    106.76 o 
   6  18   7      394.99      223.23    120.35 o 
   8  18   7      275.96      137.82    118.41 o 
  -5 -19   8      153.37       77.65    110.65 o 
  -3 -19   8      304.70      199.94    112.59 o 
  -6 -18   8      205.45      215.47    112.59 o 
  -4 -18   8      460.11      351.27     84.01 o 
  -2 -18   8      161.69      138.65     78.92 o 
   0 -18   8      733.18      728.40    101.55 o 
   2 -18   8     1908.67     1789.18    113.90 o 
   4 -18   8       38.59        8.13     87.89 o 
   6 -18   8      273.30      298.94    120.35 o 
 -11 -17   8     1160.21     1186.05    135.88 o 
  -9 -17   8      580.67      700.76    130.06 o 
  -7 -17   8      890.22      798.24     93.26 o 
  -5 -17   8     1202.84     1064.95     96.99 o 
  -3 -17   8      319.73      240.70     85.10 o 
  -1 -17   8      391.85      267.76     89.82 o 
   1 -17   8       51.61       28.85     74.80 o 
   3 -17   8      104.51       64.91     84.21 o 
   5 -17   8      385.21      384.38     89.84 o 
   7 -17   8      366.43      345.61     98.57 o 
   9 -17   8      200.41      227.12    118.41 o 
  11 -17   8      182.59      221.29    120.35 o 
 -16 -16   8      473.62      607.58    143.65 o 
 -14 -16   8     1373.66     1050.17    133.94 o 
 -12 -16   8      161.37       89.29    114.53 o 
 -10 -16   8       71.67       40.76    112.59 o 
  -8 -16   8      115.90       94.37     61.90 o 
  -6 -16   8     1538.70     1781.59    104.19 o 
  -4 -16   8     1848.74     2086.99    112.74 o 
  -2 -16   8      236.34       86.86     77.66 o 
   0 -16   8       82.77       70.85     74.12 o 
   2 -16   8       15.68       36.88    100.94 o 
   4 -16   8      440.06      314.47    112.59 o 
   6 -16   8      687.62      842.47    147.53 o 
   8 -16   8      318.36      199.94    116.47 o 
  10 -16   8      239.97      184.41    120.35 o 
 -19 -15   8       37.50       40.76    116.47 o 
 -17 -15   8      924.29     1054.05    145.59 o 
 -15 -15   8     1234.80     1286.99    139.76 o 
 -13 -15   8      461.72      528.00    126.18 o 
 -11 -15   8       92.66       66.00    108.71 o 
  -9 -15   8      571.80      564.65    102.88 o 
  -7 -15   8     1800.95     1778.08     95.12 o 
  -5 -15   8      156.77      126.96     65.84 o 
  -3 -15   8     1390.09     1320.60     90.59 o 
  -1 -15   8      998.14     1184.11    137.82 o 
   1 -15   8      995.72      947.29    130.06 o 
   3 -15   8      547.66      514.41    118.41 o 
   5 -15   8      580.64      698.82    128.12 o 
   7 -15   8      474.65      378.53    114.53 o 
   9 -15   8      361.40      434.82    120.35 o 
 -24 -14   8      567.20      592.06    124.23 o 
 -22 -14   8       18.26       64.06    100.94 o 
 -20 -14   8      755.39      693.00    132.00 o 
 -18 -14   8     1792.56     2073.17    161.12 o 
 -16 -14   8      740.93      751.23    120.35 o 
 -14 -14   8      639.18      693.00    128.12 o 
 -12 -14   8      388.94      388.23    106.76 o 
 -10 -14   8      472.89      507.66     69.88 o 
  -8 -14   8      116.25       83.88     63.42 o 
  -6 -14   8     1288.66     1392.20     86.69 o 
  -4 -14   8      961.28     1029.51     89.29 o 
  -2 -14   8      866.08      757.05    106.76 o 
   0 -14   8     1077.66     1384.05    137.82 o 
   2 -14   8     1073.94      939.52    135.88 o 
   4 -14   8      529.82      397.94    108.71 o 
   6 -14   8      216.52      116.47    114.53 o 
   8 -14   8     2498.64     2713.75    168.88 o 
  10 -14   8     1623.80     1785.87    166.94 o 
 -25 -13   8       24.11       73.76    104.82 o 
 -23 -13   8      304.08      234.88    106.76 o 
 -21 -13   8     1111.19     1112.29    132.00 o 
 -19 -13   8      232.58      122.29    100.94 o 
 -17 -13   8      178.94      260.12    102.88 o 
 -15 -13   8     1054.00     1083.17    130.06 o 
 -13 -13   8      640.38      656.11    112.59 o 
 -11 -13   8     1054.93     1003.47     86.38 o 
  -9 -13   8      385.81      339.20     62.80 o 
  -7 -13   8     1664.55     1802.57     88.09 o 
  -5 -13   8      996.17     1034.64    124.23 o 
  -3 -13   8     1667.86     1737.34    137.82 o 
  -1 -13   8      251.08      172.76    100.94 o 
   1 -13   8      351.85      462.00    104.82 o 
   3 -13   8      158.61      157.23    102.88 o 
   5 -13   8     2566.47     2309.99    145.59 o 
   7 -13   8     1411.39     1479.17    132.00 o 
   9 -13   8      132.03      135.88     97.06 o 
 -24 -12   8      212.29      176.65    102.88 o 
 -22 -12   8      328.33      271.76    100.94 o 
 -20 -12   8       42.90      120.35    100.94 o 
 -18 -12   8      150.38      203.82    108.71 o 
 -16 -12   8      782.04      865.76    118.41 o 
 -14 -12   8     3609.86     3760.04    168.88 o 
 -12 -12   8      959.19     1014.09     71.71 o 
 -10 -12   8     1174.91     1148.31     72.71 o 
  -8 -12   8      315.14      273.50     59.65 o 
  -6 -12   8     4424.82     4278.33    163.06 o 
  -4 -12   8     7592.93     7520.08    213.53 o 
  -2 -12   8     2109.65     1760.64    126.18 o 
   0 -12   8      366.08      380.47     95.12 o 
   2 -12   8     1716.64     1745.11    132.00 o 
   4 -12   8     2355.33     2240.11    145.59 o 
   6 -12   8      301.47      182.47    102.88 o 
   8 -12   8       61.29       58.23     89.29 o 
 -25 -11   8      351.09      402.17    118.41 o 
 -23 -11   8      169.17      108.71     91.23 o 
 -21 -11   8      123.42      126.18     97.06 o 
 -19 -11   8      146.81      155.29     93.18 o 
 -17 -11   8      989.23     1048.23    120.35 o 
 -15 -11   8      300.50      250.41     95.12 o 
 -13 -11   8      467.85      401.85     55.24 o 
 -11 -11   8     1584.89     1605.37     77.65 o 
  -9 -11   8     4212.18     4354.71    104.89 o 
  -7 -11   8     6302.55     5914.73    180.53 o 
  -5 -11   8      197.95      205.76     91.23 o 
  -3 -11   8     4241.89     3744.51    153.35 o 
  -1 -11   8      620.27      539.64     97.06 o 
   1 -11   8     2937.14     3111.69    151.41 o 
   3 -11   8      408.64      244.59     93.18 o 
   5 -11   8      185.85      149.47     99.00 o 
   7 -11   8      851.77      826.94    106.76 o 
   9 -11   8      138.63       69.88    100.94 o 
 -26 -10   8      300.15      295.06    128.12 o 
 -24 -10   8      670.14      685.58     84.68 o 
 -22 -10   8      108.66      122.29     87.35 o 
 -20 -10   8      899.33      980.29    114.53 o 
 -18 -10   8      692.13      706.58    106.76 o 
 -16 -10   8      345.84      320.29     97.06 o 
 -14 -10   8     1042.53     1059.23    113.56 o 
 -12 -10   8     1971.83     2016.82     79.59 o 
 -10 -10   8      399.67      359.12     91.23 o 
  -8 -10   8     1424.06     1434.52    108.71 o 
  -6 -10   8      383.44      343.59     91.23 o 
  -4 -10   8      915.26      869.64    102.88 o 
  -2 -10   8     3826.82     3468.86    145.59 o 
   0 -10   8     2748.46     2758.40    132.00 o 
   2 -10   8      680.74      487.23     87.35 o 
   4 -10   8     1002.73      774.53    100.94 o 
   6 -10   8      159.35      161.12     89.29 o 
   8 -10   8     6405.35     7390.02    205.76 o 
  24 -10   8       89.25      149.47    137.82 o 
 -27  -9   8       58.32       73.76    130.06 o 
 -25  -9   8      456.00      570.94    185.38 o 
 -23  -9   8     2790.20     2913.24    173.73 o 
 -21  -9   8     1856.55     1871.28    116.47 o 
 -19  -9   8     1241.66     1236.52    108.71 o 
 -17  -9   8      181.40      275.65     87.35 o 
 -15  -9   8     2162.90     2320.59    126.18 o 
 -13  -9   8     1312.58     1243.23     55.24 o 
 -11  -9   8     1309.50     1154.99     97.06 o 
  -9  -9   8     1458.19     1290.88    104.82 o 
  -7  -9   8     1811.57     1688.81    112.59 o 
  -5  -9   8       36.10       17.47     75.71 o 
  -3  -9   8     1069.59      894.88     95.12 o 
   1  -9   8      219.23      254.29     85.41 o 
   3  -9   8     3340.23     3602.80    139.76 o 
   7  -9   8     4717.37     5474.09    170.82 o 
  23  -9   8      316.30      543.53    145.59 o 
 -28  -8   8      288.08      203.82    143.65 o 
 -26  -8   8     1458.82     1675.23    174.70 o 
 -24  -8   8      494.10      478.96     70.67 o 
 -22  -8   8      120.02      220.19    127.15 o 
 -20  -8   8      261.23      264.00     81.53 o 
 -18  -8   8       90.26       79.59     75.71 o 
 -16  -8   8      509.93      500.82     79.59 o 
 -14  -8   8      989.29      926.62     47.64 o 
 -12  -8   8     2464.73     2759.70     46.94 o 
 -10  -8   8      636.02      595.98     66.97 o 
  -8  -8   8      348.69      333.88     73.76 o 
  -6  -8   8     1199.45     1378.23    100.94 o 
  -4  -8   8     2279.29     2399.28    114.53 o 
  -2  -8   8     6923.04     6644.61    168.88 o 
   0  -8   8     2227.76     2587.57    118.41 o 
   2  -8   8     9123.08     9979.53    203.82 o 
   4  -8   8     1032.78     1042.41     95.12 o 
   6  -8   8     3290.14     3317.45    139.76 o 
  22  -8   8      509.80      551.29    128.12 o 
  24  -8   8      404.75      446.47    145.59 o 
 -29  -7   8      125.68      110.65    126.18 o 
 -27  -7   8      133.72       73.76    133.94 o 
 -25  -7   8      378.16      314.47    128.12 o 
 -23  -7   8       86.82      114.97     61.13 o 
 -21  -7   8      959.10      929.25     76.49 o 
 -19  -7   8       55.09       34.94     69.88 o 
 -17  -7   8     3692.71     3899.80    132.00 o 
 -15  -7   8      631.30      699.12     46.59 o 
 -13  -7   8      750.44      795.08     58.38 o 
 -11  -7   8    13515.28    14257.60    119.64 o 
  -9  -7   8    12742.61    12788.40    211.59 o 
  -7  -7   8     1400.75     1366.58     89.29 o 
  -5  -7   8     7152.20     7386.14    172.76 o 
  -3  -7   8     4008.32     3923.10    122.29 o 
  -1  -7   8     9669.52     9455.42    172.76 o 
   1  -7   8     1050.49     1011.35     99.00 o 
   3  -7   8     1999.77     1956.69     63.81 o 
   5  -7   8      548.92      630.77     46.67 o 
   7  -7   8      110.35       97.06     46.59 o 
  21  -7   8       74.94        0.00    110.65 o 
  23  -7   8      725.34      828.88    132.00 o 
 -30  -6   8       57.35        0.00    126.18 o 
 -28  -6   8      210.67      199.94    110.65 o 
 -26  -6   8      836.62      663.88    133.94 o 
 -24  -6   8      478.72      548.87     66.77 o 
 -22  -6   8      940.96      919.74     55.96 o 
 -20  -6   8     1297.20     1478.18     96.09 o 
 -18  -6   8     5611.30     6032.88    292.15 o 
 -16  -6   8     1085.85      910.41     91.23 o 
 -14  -6   8     1367.14     1477.50     88.32 o 
 -12  -6   8    12775.80    12715.01    121.13 o 
 -10  -6   8     3561.97     3634.38     59.08 o 
  -8  -6   8     2633.24     2422.16    125.21 o 
  -6  -6   8     4316.83     4847.09    143.65 o 
  -4  -6   8     9199.34     8688.66    147.53 o 
  -2  -6   8     4916.74     5068.38    151.41 o 
   0  -6   8      158.55      217.41     71.82 o 
   2  -6   8     1111.16     1065.70     81.53 o 
   4  -6   8      278.88      292.30     27.41 o 
   6  -6   8     4049.59     3678.26     63.14 o 
   8  -6   8      650.86      625.32     37.58 o 
  10  -6   8       14.91       13.10     34.98 o 
  12  -6   8      175.07      190.23     69.88 o 
  14  -6   8     5100.37     5617.73    155.29 o 
  20  -6   8      205.27      211.59     97.06 o 
  22  -6   8      119.10       40.76    102.88 o 
  24  -6   8      229.58      291.17    114.53 o 
 -29  -5   8       50.63        7.76    120.35 o 
 -27  -5   8       93.72      120.35    126.18 o 
 -25  -5   8      371.95      415.41    132.00 o 
 -23  -5   8     2485.58     2541.21     72.24 o 
 -21  -5   8     1812.19     1836.18     76.83 o 
 -19  -5   8       75.58       45.48     50.91 o 
 -17  -5   8     2289.45     2117.83    121.32 o 
 -15  -5   8      726.16      615.35     55.66 o 
 -13  -5   8     6970.00     7250.25    147.53 o 
 -11  -5   8     3169.28     3186.73     62.39 o 
  -9  -5   8     7900.83     8646.50     85.44 o 
  -7  -5   8      550.23      581.97     46.59 o 
  -5  -5   8     2726.99     2453.08     32.03 o 
  -3  -5   8     4078.84     4511.91     86.18 o 
  -1  -5   8     8121.78     8496.38    129.09 o 
   1  -5   8      154.69      135.45     21.21 o 
   3  -5   8    31679.55    32141.02   1319.99 o 
   5  -5   8    25797.45    26704.72    932.73 o 
   7  -5   8     2238.31     2562.34     85.41 o 
   9  -5   8     1041.48     1021.50     43.76 o 
  11  -5   8     3527.10     3659.95     92.21 o 
  15  -5   8      571.75      599.82     95.12 o 
  17  -5   8       42.60       48.53     87.35 o 
  19  -5   8       49.70       45.37     60.98 o 
  21  -5   8      114.63      151.41     85.41 o 
  23  -5   8      539.69      644.47    108.71 o 
 -30  -4   8       15.83        1.94    133.94 o 
 -28  -4   8      433.72      401.82    133.94 o 
 -26  -4   8     1261.23     1187.99    139.76 o 
 -24  -4   8     1055.81      976.41    145.59 o 
 -22  -4   8      523.35      576.93     47.68 o 
 -20  -4   8     3854.82     3701.05    103.68 o 
 -18  -4   8      365.83      439.76     43.26 o 
 -16  -4   8     2429.30     2430.65    115.50 o 
 -14  -4   8      457.50      510.92     44.88 o 
 -12  -4   8     6425.65     6538.26     85.00 o 
 -10  -4   8     2848.75     2867.80     59.69 o 
  -8  -4   8     6575.53     8211.89    138.79 o 
  -6  -4   8     7435.91     8414.95     79.59 o 
  -4  -4   8     4273.85     4788.86     54.35 o 
  -2  -4   8     2856.96     2565.92     37.62 o 
   0  -4   8    15637.43    15629.06    169.00 o 
   4  -4   8     9743.30     8712.07   1029.79 o 
   6  -4   8      199.67      251.65     26.16 o 
   8  -4   8     3703.70     3532.92     69.88 o 
  10  -4   8    10558.55    10358.93    397.94 o 
  14  -4   8      698.45      712.41    100.94 o 
  16  -4   8     1442.63     1477.55     74.35 o 
  18  -4   8      184.74      131.72     58.23 o 
  20  -4   8      379.37      384.61     67.61 o 
  22  -4   8      725.16     1086.40     81.50 o 
  24  -4   8      282.76      318.35     99.00 o 
 -31  -3   8       30.96        1.94    139.76 o 
 -29  -3   8      229.85      238.76    122.29 o 
 -27  -3   8      487.59      291.17    114.53 o 
 -25  -3   8      810.59      696.88    135.88 o 
 -23  -3   8      308.39      256.36     58.93 o 
 -21  -3   8     4053.55     3928.81    198.09 o 
 -19  -3   8      539.21      604.85     54.26 o 
 -17  -3   8     9545.19     9426.84    102.02 o 
 -15  -3   8      504.76      527.05     49.09 o 
 -13  -3   8     1512.20     1401.54     42.10 o 
 -11  -3   8    12018.53    12041.92    144.57 o 
  -9  -3   8     3016.41     2988.44     64.33 o 
  -7  -3   8     5983.71     7749.54    154.32 o 
  -5  -3   8     2122.75     1900.40     69.88 o 
  -3  -3   8      825.21     1101.85     41.01 o 
  -1  -3   8    16074.94    17796.48    699.79 o 
   1  -3   8     2146.41     1808.71     86.38 o 
   3  -3   8      698.02      774.53     52.41 o 
   5  -3   8      501.64      307.50     19.67 o 
   7  -3   8     5336.36     5355.68    106.76 o 
  11  -3   8     4006.30     3364.04    116.47 o 
  13  -3   8      291.82      133.94     81.53 o 
  15  -3   8     2039.58     2217.91     79.74 o 
  17  -3   8     1628.47     1595.64     99.00 o 
  19  -3   8     2143.29     2134.72     87.57 o 
  21  -3   8      474.98      395.12     64.67 o 
  23  -3   8      275.09      372.41     71.36 o 
  25  -3   8     1318.61     1207.41    141.71 o 
 -30  -2   8      345.87      392.12    130.06 o 
 -28  -2   8      248.72      363.00    112.59 o 
 -26  -2   8      163.56      229.06    102.88 o 
 -24  -2   8      133.25      116.72     55.55 o 
 -22  -2   8     1763.19     1737.42     77.17 o 
 -20  -2   8      174.54      158.89     30.98 o 
 -18  -2   8     3241.27     3211.65     58.16 o 
 -16  -2   8     2190.86     2121.19     67.83 o 
 -14  -2   8     3160.10     3016.56     61.38 o 
 -12  -2   8    10513.86     9769.01     75.51 o 
 -10  -2   8     5114.70     5595.39     62.91 o 
  -8  -2   8     1614.43     1870.09     27.93 o 
  -6  -2   8     4709.28     4087.55     57.06 o 
  -4  -2   8     6622.01     5917.61    203.82 o 
  -2  -2   8     3060.42     3215.55     48.53 o 
   0  -2   8     7096.52     7284.10    453.68 o 
   2  -2   8     3493.85     3862.97     49.90 o 
   4  -2   8       23.01        1.94     40.76 o 
   6  -2   8     2312.68     2209.05     87.35 o 
   8  -2   8     2704.24     2795.28    106.76 o 
  10  -2   8     1994.38     2084.88     58.52 o 
  12  -2   8     6264.52     6245.83    164.03 o 
  14  -2   8    39437.42    42028.28   1229.73 o 
  16  -2   8     5885.82     4975.21    163.06 o 
  18  -2   8     1141.69     1030.07     67.61 o 
  20  -2   8      463.56      413.28     62.80 o 
  22  -2   8     1239.14     1295.27     80.22 o 
  24  -2   8      386.43      289.87     71.22 o 
  26  -2   8        9.04       48.53    120.35 o 
  28  -2   8       56.85        5.82    133.94 o 
 -31  -1   8       67.15        0.00    122.29 o 
 -29  -1   8       60.25        0.00    120.35 o 
 -27  -1   8      158.93      135.88    120.35 o 
 -25  -1   8      337.48      409.93     67.32 o 
 -23  -1   8     1977.84     2069.79    146.56 o 
 -21  -1   8     6668.83     6548.05    114.27 o 
 -19  -1   8     1381.12     1171.97     73.67 o 
 -17  -1   8     5502.91     5550.54    154.37 o 
 -15  -1   8     1646.62     1623.79     45.38 o 
 -13  -1   8     4155.49     4098.47    119.64 o 
 -11  -1   8     3009.81     2645.07     56.42 o 
  -9  -1   8    10918.23    12366.06    242.30 o 
  -7  -1   8     2375.43     1696.06     35.38 o 
  -5  -1   8     3885.34     4203.63     59.02 o 
  -3  -1   8    22446.58    21884.10     93.84 o 
  -1  -1   8    24720.42    24414.35    514.41 o 
   1  -1   8     6782.72     6574.73     50.47 o 
   5  -1   8    16693.87    18941.89    201.88 o 
   7  -1   8     3583.43     2665.22     95.12 o 
   9  -1   8      198.25      136.72     29.52 o 
  13  -1   8     4281.63     4445.27    102.88 o 
  15  -1   8     2709.28     2892.34     97.06 o 
  17  -1   8     1244.98     1185.45     82.50 o 
  19  -1   8      105.88       55.16     55.55 o 
  21  -1   8     2880.55     3011.23    186.35 o 
  23  -1   8      237.68      210.79     68.05 o 
  25  -1   8      841.80      937.58    139.76 o 
  27  -1   8      213.23      209.65    137.82 o 
 -32   0   8      234.19       99.00    130.06 o 
 -30   0   8       25.75       56.29    124.23 o 
 -28   0   8       36.85        3.88    120.35 o 
 -26   0   8       23.30       35.07     57.81 o 
 -24   0   8     1842.78     1528.13     75.40 o 
 -22   0   8      754.05      628.77     76.68 o 
 -20   0   8    10191.72     9888.12    448.41 o 
 -18   0   8     1866.36     1673.24     79.59 o 
 -16   0   8      687.55      652.55     57.74 o 
 -14   0   8     3215.08     3454.56     85.71 o 
 -12   0   8     1095.45     1280.86     52.09 o 
 -10   0   8     6333.78     5149.29     73.97 o 
  -8   0   8      160.13      204.54     27.29 o 
  -6   0   8     1310.51     1125.07     32.60 o 
  -4   0   8     1364.92     1656.37     46.43 o 
  -2   0   8    14252.74    17064.79    126.18 o 
   0   0   8    59510.56    65244.52    308.65 o 
   2   0   8    18474.80    18146.02    203.82 o 
   4   0   8     6960.00     5867.93    643.50 o 
   6   0   8     7016.36     5700.55   1261.76 o 
   8   0   8     4946.95     4298.83    235.85 o 
  10   0   8    12657.44    11075.59    237.79 o 
  12   0   8      184.02      119.04     41.49 o 
  14   0   8      392.08      359.88     71.82 o 
  16   0   8      257.06      258.76     49.19 o 
  18   0   8       51.76       38.82     48.45 o 
  20   0   8        3.54        1.94     60.18 o 
  22   0   8      662.77      623.96     68.16 o 
  24   0   8        6.86        0.00    114.53 o 
  26   0   8     1383.20     1459.76    151.41 o 
 -31   1   8       67.84      211.59    137.82 o 
 -29   1   8       77.91       36.88    120.35 o 
 -27   1   8      193.44      174.70    124.23 o 
 -25   1   8      293.43      350.69     69.96 o 
 -23   1   8     1948.15     2182.75     95.54 o 
 -21   1   8     6801.92     6506.20    116.01 o 
 -19   1   8     1431.11     1191.39    136.85 o 
 -17   1   8     5356.73     5563.68    106.96 o 
 -15   1   8     1628.19     1627.95     71.82 o 
 -13   1   8     4142.29     4121.40     71.30 o 
 -11   1   8     3012.45     2721.76     56.95 o 
  -9   1   8    10931.36    12278.04    264.97 o 
  -7   1   8     2349.32     1732.91     44.74 o 
  -5   1   8     4045.10     4359.86     91.23 o 
   1   1   8     6536.31     6836.79    116.47 o 
   3   1   8    19352.12    18980.03    482.38 o 
   5   1   8    16779.96    19551.42    196.06 o 
   7   1   8     3570.67     2834.10    110.65 o 
   9   1   8      237.95      167.17     26.76 o 
  11   1   8    13220.30    11975.54    124.23 o 
  13   1   8     4390.62     4363.26    101.91 o 
  15   1   8     2651.37     2815.64    121.32 o 
  17   1   8     1294.08     1048.01     68.91 o 
  19   1   8      113.05      119.42     49.90 o 
  21   1   8     2808.64     2837.81    142.68 o 
  23   1   8      240.26      203.16     62.48 o 
  25   1   8      887.21      683.29    128.12 o 
  27   1   8      191.67      196.06    122.29 o 
 -30   2   8      333.89      285.35    122.29 o 
 -28   2   8      249.83      366.88    130.06 o 
 -26   2   8      155.09      279.53    122.29 o 
 -24   2   8      129.75      131.92     69.49 o 
 -22   2   8     1828.09     2079.37     90.95 o 
 -20   2   8      182.17      180.90     62.93 o 
 -18   2   8     3314.56     3197.30     92.04 o 
 -16   2   8     2108.84     1878.69     78.84 o 
 -14   2   8     3086.99     3019.91    128.12 o 
 -12   2   8    10372.26     9995.06    186.35 o 
 -10   2   8     5228.42     5986.52     82.36 o 
  -8   2   8     1607.37     1749.98     86.38 o 
  -6   2   8     4605.88     4194.86     95.12 o 
   0   2   8     6926.74     6277.73    139.76 o 
   2   2   8     3451.99     3756.99     69.46 o 
   4   2   8       16.90       40.54     46.59 o 
   6   2   8     2277.22     2353.00     94.15 o 
   8   2   8     2776.41     2521.57    118.41 o 
  10   2   8     2046.48     1825.12     66.97 o 
  12   2   8     6306.75     6125.67    190.23 o 
  14   2   8    39325.74    37091.34   4269.59 o 
  16   2   8     5849.08     5295.43     99.80 o 
  18   2   8     1128.49     1131.59     65.84 o 
  20   2   8      446.77      472.99     58.93 o 
  22   2   8     1265.63     1280.59     75.52 o 
  24   2   8      462.70      363.00    126.18 o 
  26   2   8        7.63       15.53    126.18 o 
 -31   3   8       35.94        1.94    122.29 o 
 -29   3   8      227.37      297.00    124.23 o 
 -27   3   8      479.44      465.88    130.06 o 
 -25   3   8      831.88      890.99    128.12 o 
 -23   3   8      293.25      301.31     65.50 o 
 -21   3   8     4039.20     4058.50    116.28 o 
 -19   3   8      528.82      606.26     67.97 o 
 -17   3   8     9790.23     9885.11    171.79 o 
 -15   3   8      480.66      469.44     60.21 o 
 -13   3   8     1432.29     1405.50     66.78 o 
 -11   3   8    12042.34    12315.03    124.84 o 
  -9   3   8     3075.24     3150.51    114.53 o 
  -7   3   8     5938.48     7951.01    141.71 o 
  -5   3   8     2093.94     1946.99     75.71 o 
   1   3   8     2124.02     1992.76     60.14 o 
   3   3   8      643.64      738.83     33.90 o 
   5   3   8      515.74      316.61     32.05 o 
   7   3   8     5344.56     5268.78     83.47 o 
   9   3   8     3500.92     3327.46    201.88 o 
  11   3   8     4016.95     3828.34    172.86 o 
  13   3   8      256.88      274.93     31.38 o 
  15   3   8     2099.09     1894.35    117.44 o 
  17   3   8     1622.77     1614.22     89.29 o 
  19   3   8     2101.31     2040.51     79.94 o 
  21   3   8      505.73      456.48     61.04 o 
  23   3   8      261.98      438.70    118.41 o 
  25   3   8     1352.88     1467.52    155.29 o 
  27   3   8      329.19      376.59    141.71 o 
 -30   4   8       17.58       83.47    126.18 o 
 -28   4   8      407.69      654.17    137.82 o 
 -26   4   8     1270.54     1197.70    124.23 o 
 -24   4   8     1052.83     1044.35    139.76 o 
 -22   4   8      515.29      531.23     80.08 o 
 -20   4   8     3886.23     3661.33    104.68 o 
 -18   4   8      511.87      607.25     66.48 o 
 -16   4   8     2172.83     2484.69    110.65 o 
 -14   4   8      509.11      503.43     60.18 o 
 -12   4   8     6472.60     6669.85    166.94 o 
 -10   4   8     2916.64     3070.92    114.53 o 
  -8   4   8     6509.82     8558.60    157.23 o 
  -6   4   8     7523.47     8614.89    137.82 o 
   0   4   8    15470.38    15207.09    184.41 o 
   2   4   8    22974.41    24513.09    161.12 o 
   4   4   8     9759.43     9478.75    384.34 o 
   6   4   8      179.07      246.67     30.48 o 
   8   4   8     3695.35     3348.51    137.82 o 
  10   4   8    10795.96    10368.26    499.85 o 
  12   4   8     2625.58     2826.09     60.94 o 
  14   4   8      671.50      618.70     30.14 o 
  16   4   8     1394.05     1479.38    139.76 o 
  18   4   8      181.98      129.18     52.42 o 
  20   4   8      365.38      390.39     60.18 o 
  24   4   8      262.73      271.76    114.53 o 
  26   4   8     1123.28     1271.46    163.06 o 
 -29   5   8       65.90       13.59    132.00 o 
 -27   5   8       99.78       44.65    110.65 o 
 -25   5   8      404.17      366.88    135.88 o 
 -23   5   8     2468.98     2513.81    155.29 o 
 -21   5   8     1913.30     2191.84    104.68 o 
 -19   5   8       77.26       54.66     65.50 o 
 -17   5   8     2362.86     2170.36     87.33 o 
 -15   5   8      622.34      578.57     63.82 o 
 -13   5   8     6820.93     7168.57    220.32 o 
 -11   5   8     3146.19     3021.44    132.00 o 
  -1   5   8     8202.64     8403.31    122.29 o 
   1   5   8      171.60      147.88     46.67 o 
   3   5   8    31898.43    34062.61    765.69 o 
   5   5   8    25969.05    26277.19   1091.91 o 
   7   5   8     2269.61     2466.71     59.60 o 
   9   5   8     1094.51     1175.22    113.56 o 
  11   5   8     3627.65     3530.98    151.41 o 
  13   5   8     5701.14     6329.18     77.64 o 
  15   5   8      636.11      553.23     64.06 o 
  17   5   8       52.10       44.90     49.99 o 
  19   5   8       52.00       56.54     54.93 o 
  21   5   8       94.00       77.24     60.55 o 
  23   5   8      558.22      751.23    139.76 o 
  25   5   8      384.61      396.00    130.06 o 
 -30   6   8       62.62        0.00    124.23 o 
 -28   6   8      210.43      209.65    124.23 o 
 -26   6   8      894.47      733.76    143.65 o 
 -24   6   8      478.62      483.35    139.76 o 
 -22   6   8      967.56      951.17    135.88 o 
 -20   6   8     1225.00     1261.76    130.06 o 
 -18   6   8     5374.85     5775.65    284.38 o 
 -16   6   8      995.44      868.85     77.54 o 
 -14   6   8     1452.05     1565.53     74.72 o 
 -12   6   8    12839.77    12289.69    152.19 o 
 -10   6   8     3616.88     3502.67    105.79 o 
  -2   6   8     4855.63     4866.50    133.94 o 
   0   6   8      155.73      244.98     53.08 o 
   2   6   8     1101.38      982.61     28.00 o 
   4   6   8      294.21      381.85     37.39 o 
   6   6   8     4027.52     3641.63    149.47 o 
   8   6   8      721.32      786.00     93.18 o 
  10   6   8       30.11       33.34     38.53 o 
  12   6   8      226.16      178.59    102.88 o 
  14   6   8     5030.79     5571.15    178.59 o 
  16   6   8     8062.59     9162.30    244.59 o 
  18   6   8      111.28       44.65    104.82 o 
  20   6   8      184.81      133.43     58.93 o 
  22   6   8       85.53       91.23    122.29 o 
  24   6   8      250.11      205.76    118.41 o 
  26   6   8      561.85      578.47    141.71 o 
 -29   7   8      163.20      293.12    137.82 o 
 -27   7   8      134.53       34.94    122.29 o 
 -25   7   8      354.51      205.76    120.35 o 
 -23   7   8       87.76       50.47    124.23 o 
 -21   7   8      973.50      873.52    118.41 o 
 -19   7   8       49.46       58.23     95.12 o 
 -17   7   8     3789.32     3899.80    159.18 o 
 -15   7   8      616.16      691.40     78.24 o 
 -13   7   8      745.00      817.13     72.59 o 
 -11   7   8    13405.63    13906.56    161.97 o 
  -9   7   8    12766.54    12947.58    211.59 o 
  -7   7   8     1351.68     1296.70     97.06 o 
  -5   7   8     7276.46     7725.84    166.94 o 
  -3   7   8     3912.27     4080.33    116.47 o 
  -1   7   8     9722.68     9637.89    151.41 o 
   1   7   8     1068.88     1164.70     87.35 o 
   3   7   8     1913.32     2085.43     42.85 o 
   5   7   8      526.37      725.16     50.13 o 
   7   7   8      119.06      171.83     30.41 o 
   9   7   8     2490.98     2551.93    230.03 o 
  11   7   8      542.56      370.76    106.76 o 
  13   7   8      919.19      813.35    112.59 o 
  15   7   8      247.65      240.70    108.71 o 
  17   7   8     1604.22     1799.46    143.65 o 
  19   7   8     1065.89     1189.93    135.88 o 
  21   7   8      106.19       48.53    118.41 o 
  23   7   8      717.04      842.47    135.88 o 
  25   7   8      258.23      258.18    114.53 o 
 -28   8   8      294.37      281.47    120.35 o 
 -26   8   8     1501.38     1570.40    153.35 o 
 -24   8   8      486.64      475.59    120.35 o 
 -22   8   8      132.42      198.00    120.35 o 
 -20   8   8      264.19      133.94    118.41 o 
 -18   8   8      140.39      205.76    100.94 o 
 -16   8   8      520.68      423.17     99.00 o 
 -14   8   8     1031.79      984.17    116.47 o 
 -12   8   8     2453.41     2740.93    133.94 o 
 -10   8   8      669.07      693.00    100.94 o 
  -8   8   8      341.90      240.70     95.12 o 
  -6   8   8     1156.74     1302.52    104.82 o 
  -4   8   8     2169.82     2191.58    108.71 o 
  -2   8   8     6996.64     6943.55    157.23 o 
   0   8   8     2198.20     2483.06    100.94 o 
   2   8   8     9084.63     9711.65    165.00 o 
   4   8   8     1042.14      969.40     34.59 o 
   6   8   8     3356.86     3461.65     65.30 o 
   8   8   8      422.97      512.87     68.91 o 
  10   8   8      818.82      780.35    120.35 o 
  12   8   8     2151.59     2269.22    149.47 o 
  14   8   8      621.99      656.11    128.12 o 
  16   8   8     1040.15     1220.99    141.71 o 
  18   8   8      218.93      236.82    104.82 o 
  20   8   8      567.21      374.65    133.94 o 
  22   8   8      538.49      475.59    139.76 o 
  24   8   8      384.18      555.17    139.76 o 
 -27   9   8       61.78        1.94    133.94 o 
 -25   9   8      491.24      421.23    139.76 o 
 -23   9   8     2821.57     2830.22    170.82 o 
 -21   9   8     1803.05     1772.28    137.82 o 
 -19   9   8     1179.05     1030.76    132.00 o 
 -17   9   8      163.71      190.23    100.94 o 
  -7   9   8     1817.06     1882.93    124.23 o 
  -5   9   8       38.82       27.18     87.35 o 
  -3   9   8     1110.33      986.11     97.06 o 
  -1   9   8     2130.89     2442.30    219.35 o 
   1   9   8      220.92       62.12     95.12 o 
   3   9   8     3406.22     3272.81     38.82 o 
   5   9   8    15128.15    16191.63    130.89 o 
   7   9   8     4646.65     4053.15    168.88 o 
   9   9   8      300.37      289.23    106.76 o 
  11   9   8      196.43      217.41    118.41 o 
  13   9   8      993.28     1199.64    147.53 o 
  15   9   8     3438.35     4332.68    196.06 o 
  17   9   8      118.44      116.47    112.59 o 
  19   9   8      655.40      724.05    143.65 o 
  21   9   8      787.16     1038.52    151.41 o 
  23   9   8      319.42      652.23    153.35 o 
 -26  10   8      331.18      308.65    108.71 o 
 -24  10   8      673.27      694.94    141.71 o 
 -22  10   8      112.55       33.00    116.47 o 
  -2  10   8     3940.16     4911.15    196.06 o 
   0  10   8     2740.12     3078.69    149.47 o 
   2  10   8      789.55      434.82    104.82 o 
   4  10   8     1018.99      838.58    122.29 o 
   6  10   8      168.04      120.35    116.47 o 
   8  10   8     6439.44     6702.85    215.47 o 
  10  10   8     1426.75     1663.58    151.41 o 
  12  10   8       72.53       52.41    114.53 o 
  14  10   8      756.32      774.53    133.94 o 
  16  10   8     3948.07     4451.09    199.94 o 
  18  10   8      102.87       79.59    112.59 o 
  20  10   8      752.28      644.47    135.88 o 
  22  10   8       22.24        0.00    122.29 o 
  -1  11   8      537.55      463.94    122.29 o 
   1  11   8     3107.37     2995.22    165.00 o 
   3  11   8      394.20      331.94    116.47 o 
   5  11   8      170.57       52.41    110.65 o 
   7  11   8      862.86      922.05    137.82 o 
   9  11   8      114.78       97.06    108.71 o 
  11  11   8     1814.12     1840.23    147.53 o 
  13  11   8      749.83      681.35    126.18 o 
  15  11   8      302.87      277.59    108.71 o 
  17  11   8      227.12      363.00    141.71 o 
  19  11   8      352.51      498.88    133.94 o 
  21  11   8      519.26      597.88    133.94 o 
  -2  12   8     2177.26     2092.58    155.29 o 
   0  12   8      346.53      246.53    126.18 o 
   2  12   8     1689.90     1444.23    141.71 o 
   4  12   8     2372.02     2391.52    161.12 o 
   6  12   8      301.51      145.59    120.35 o 
   8  12   8       70.61       46.59    116.47 o 
  10  12   8      289.97      242.65    108.71 o 
  12  12   8      436.85      551.29    120.35 o 
  14  12   8      996.26     1442.29    153.35 o 
  16  12   8      190.47       99.00    116.47 o 
  18  12   8      265.58      281.47    141.71 o 
  20  12   8      202.12       31.06    130.06 o 
  -3  13   8     1719.17     1632.52    147.53 o 
  -1  13   8      251.00      221.29    122.29 o 
   1  13   8      335.02      295.06    112.59 o 
   3  13   8      120.34       46.59    116.47 o 
   5  13   8     2400.64     2560.40    172.76 o 
   7  13   8     1337.30     1393.76    143.65 o 
   9  13   8      153.40      112.59    106.76 o 
  11  13   8      527.72      526.06    128.12 o 
  13  13   8      217.45      273.70    133.94 o 
  15  13   8      620.77      661.94    139.76 o 
  17  13   8      201.93      182.47    141.71 o 
  19  13   8      119.40       83.47    120.35 o 
  -4  14   8      924.30      951.17    141.71 o 
  -2  14   8      941.32      786.17    137.82 o 
   0  14   8     1059.23     1153.05    141.71 o 
   2  14   8     1094.02      970.58    139.76 o 
   4  14   8      549.22      351.35    120.35 o 
   6  14   8      214.74      166.94    118.41 o 
   8  14   8     2507.24     2428.40    172.76 o 
  10  14   8     1670.11     1603.40    151.41 o 
  12  14   8      245.15      201.88    118.41 o 
  14  14   8      323.63      149.47    133.94 o 
  16  14   8      273.71      151.41    120.35 o 
  18  14   8      121.14       58.23    114.53 o 
  -5  15   8      177.38       87.35    122.29 o 
  -3  15   8     1419.98     1257.88    153.35 o 
  -1  15   8     1011.28      663.88    133.94 o 
   1  15   8     1002.15      689.11    132.00 o 
   3  15   8      533.68      417.35    126.18 o 
   5  15   8      571.27      537.70    118.41 o 
   7  15   8      506.46      469.76    128.12 o 
   9  15   8      406.43      572.64    139.76 o 
  11  15   8      294.03       91.23    128.12 o 
  13  15   8      373.50      339.70    124.23 o 
  15  15   8       48.01       48.53    133.94 o 
  -6  16   8     1591.71     1587.87    149.47 o 
  -4  16   8     1938.54     1667.46    161.12 o 
  -2  16   8      280.40      275.65    114.53 o 
   0  16   8       79.89       87.35    126.18 o 
   2  16   8       19.55        0.00    128.12 o 
   4  16   8      456.30      415.41    122.29 o 
   6  16   8      674.19      852.17    143.65 o 
   8  16   8      319.58      215.47    133.94 o 
  10  16   8      239.68      145.59    108.71 o 
  12  16   8      479.12      419.29    141.71 o 
  14  16   8      608.10      652.23    130.06 o 
  -7  17   8      913.06      988.05    151.41 o 
  -5  17   8     1189.58     1281.17    155.29 o 
  -3  17   8      317.13      302.82    118.41 o 
  -1  17   8      388.18      124.23    130.06 o 
   1  17   8       60.26        0.00    120.35 o 
   3  17   8       82.38       97.06    130.06 o 
   5  17   8      335.25      273.70    122.29 o 
   7  17   8      347.76      429.00    133.94 o 
   9  17   8      201.15      219.35    122.29 o 
  11  17   8      210.53      196.06    132.00 o 
 -10  18   8      134.02       60.18    120.35 o 
  -8  18   8        4.29       56.29    137.82 o 
  -6  18   8      209.36       48.53    130.06 o 
  -4  18   8      473.39      223.23    133.94 o 
  -2  18   8      181.25        0.00    139.76 o 
   0  18   8      674.96      462.00    143.65 o 
   2  18   8     1889.99     1603.40    159.18 o 
   6  18   8      277.89      225.18    112.59 o 
   8  18   8      296.97      256.23    133.94 o 
  -5  19   8      171.15      260.12    122.29 o 
  -3  19   8      333.20      209.65    128.12 o 
  -6 -18   9      148.86       91.23    110.65 o 
  -4 -18   9      804.90      916.23    137.82 o 
  -2 -18   9      437.37      463.94    124.23 o 
   0 -18   9      219.08       99.00    114.53 o 
   2 -18   9      127.49        0.00    135.88 o 
  -9 -17   9      192.50      126.18    100.94 o 
  -7 -17   9     1371.68     1380.43    104.39 o 
  -5 -17   9      141.60      144.62     76.87 o 
  -3 -17   9       25.06       28.30     77.91 o 
  -1 -17   9      787.61      694.67     96.73 o 
   1 -17   9       80.44       55.32     80.98 o 
   3 -17   9      229.42      194.44     94.59 o 
   5 -17   9       77.66       83.47    133.94 o 
   7 -17   9      767.84      737.64    141.71 o 
   9 -17   9      623.69      885.17    157.23 o 
 -16 -16   9      575.69      693.00    137.82 o 
 -14 -16   9      530.91      572.64    126.18 o 
 -12 -16   9       11.50       33.00    116.47 o 
 -10 -16   9      991.23      906.52    137.82 o 
  -8 -16   9       34.54       31.60     65.84 o 
  -6 -16   9      751.71      758.42     90.65 o 
  -4 -16   9      891.02      889.88     98.94 o 
  -2 -16   9      571.72      476.92     88.96 o 
   0 -16   9      449.76      467.82    118.41 o 
   2 -16   9      265.54      322.23    120.35 o 
   4 -16   9     2847.51     2738.98    184.41 o 
   6 -16   9     2339.55     2467.22    176.65 o 
   8 -16   9      319.03      227.12    143.65 o 
 -19 -15   9      428.13      337.76    128.12 o 
 -17 -15   9      359.61      353.29    126.18 o 
 -15 -15   9      286.74      434.82    114.53 o 
 -13 -15   9      760.69      906.52    135.88 o 
 -11 -15   9      209.66      229.06    116.47 o 
  -9 -15   9      304.30      284.32     70.86 o 
  -7 -15   9       17.89       53.46     70.74 o 
  -5 -15   9     1522.82     1544.39    162.09 o 
  -3 -15   9     2382.54     2352.69    155.29 o 
  -1 -15   9     1279.32     1255.93    147.53 o 
   1 -15   9      892.47      768.70    128.12 o 
   3 -15   9     1133.06     1001.64    128.12 o 
   5 -15   9      655.13      677.47    137.82 o 
   7 -15   9     1030.38     1009.41    143.65 o 
   9 -15   9      565.56      687.17    143.65 o 
 -22 -14   9      111.76       56.29    102.88 o 
 -20 -14   9      264.52      248.47    108.71 o 
 -18 -14   9      200.80      132.00    110.65 o 
 -16 -14   9      453.34      232.94    104.82 o 
 -14 -14   9      817.06      836.64    126.18 o 
 -12 -14   9       16.85       64.06    106.76 o 
 -10 -14   9     1398.94     1369.56     82.55 o 
  -8 -14   9     1874.81     1836.10     92.46 o 
  -6 -14   9      359.85      293.12     70.39 o 
  -4 -14   9     1282.67     1316.11    132.00 o 
  -2 -14   9      800.28      848.29    118.41 o 
   0 -14   9      585.16      502.76    122.29 o 
   2 -14   9      949.53      675.53    128.12 o 
   4 -14   9     1158.29     1112.29    128.12 o 
   6 -14   9      132.07      172.76    120.35 o 
   8 -14   9      229.36      194.12    112.59 o 
 -25 -13   9      122.37       71.82     99.00 o 
 -23 -13   9       44.06       21.35     97.06 o 
 -21 -13   9      439.47      421.23    116.47 o 
 -19 -13   9      573.98      442.59    116.47 o 
 -17 -13   9      675.53      784.23    126.18 o 
 -15 -13   9      762.69      671.64    114.53 o 
 -13 -13   9      872.39     1015.23    126.18 o 
 -11 -13   9     1119.29     1204.81     76.78 o 
  -9 -13   9      230.42      201.23     62.74 o 
  -7 -13   9     3641.21     3529.04    170.82 o 
  -5 -13   9     2854.59     3082.57    165.00 o 
  -3 -13   9      631.71      551.29    104.82 o 
  -1 -13   9     1314.66     1275.35    135.88 o 
   1 -13   9      391.66      403.76    112.59 o 
   3 -13   9      409.61      413.47    116.47 o 
   5 -13   9      603.56      557.11    112.59 o 
   7 -13   9     2883.26     2935.04    168.88 o 
   9 -13   9      322.50      349.41    116.47 o 
 -24 -12   9      712.34      665.82    114.53 o 
 -22 -12   9      367.10      386.29    114.53 o 
 -20 -12   9      119.01      155.29     99.00 o 
 -18 -12   9      549.32      349.41     95.12 o 
 -16 -12   9      326.25      330.00    108.71 o 
 -14 -12   9     3883.85     3631.92    168.88 o 
 -12 -12   9     1477.04     1510.94    112.59 o 
 -10 -12   9     1098.98     1027.04    137.82 o 
  -8 -12   9     1117.92     1017.17    116.47 o 
  -6 -12   9     1226.09     1197.70    122.29 o 
  -4 -12   9     1938.26     1952.81    135.88 o 
  -2 -12   9      502.13      607.58    116.47 o 
   0 -12   9     1245.56     1257.88    128.12 o 
   2 -12   9      467.99      444.53    112.59 o 
   4 -12   9     7176.71     7230.84    221.29 o 
   6 -12   9     1179.88     1201.58    128.12 o 
   8 -12   9      354.88      207.70    112.59 o 
 -25 -11   9       18.93        1.94    130.06 o 
 -23 -11   9      301.06      359.12     99.00 o 
 -21 -11   9      817.43      925.94    116.47 o 
 -19 -11   9     1049.69      980.29    110.65 o 
 -17 -11   9     1141.97     1069.58    120.35 o 
 -15 -11   9     2246.33     2278.93    137.82 o 
 -13 -11   9     2357.06     2412.14     94.15 o 
 -11 -11   9     2442.19     2529.26    113.56 o 
  -9 -11   9     1139.52     1085.11    114.53 o 
  -7 -11   9      146.43      122.29     87.35 o 
  -5 -11   9      495.84      516.35    100.94 o 
  -3 -11   9     6529.46     6739.73    199.94 o 
  -1 -11   9     1067.15      945.35    122.29 o 
   1 -11   9     6456.05     6580.55    207.70 o 
   3 -11   9     4146.05     4078.39    165.00 o 
   5 -11   9      234.10      178.59     95.12 o 
   7 -11   9     1713.32     1624.76    135.88 o 
 -26 -10   9      522.09      607.58    133.94 o 
 -24 -10   9      151.48       61.19     70.69 o 
 -22 -10   9      640.02      498.88    102.88 o 
 -20 -10   9      302.75      312.53     97.06 o 
 -18 -10   9     5099.79     4946.09    174.70 o 
 -16 -10   9     4089.98     4177.39    163.06 o 
 -14 -10   9     2435.81     2501.02     93.18 o 
 -12 -10   9       88.54      149.21     47.62 o 
 -10 -10   9     4875.77     4480.21    161.12 o 
  -8 -10   9      657.82      729.88    102.88 o 
  -6 -10   9      592.70      514.41     95.12 o 
  -4 -10   9     1574.84     1502.46    118.41 o 
  -2 -10   9     4981.19     4536.50    163.06 o 
   0 -10   9     2013.88     2045.99    124.23 o 
   2 -10   9     2581.87     2498.28    141.71 o 
   4 -10   9     2145.07     2507.99    141.71 o 
   6 -10   9     4273.63     4489.92    174.70 o 
 -27  -9   9       30.61       66.00    130.06 o 
 -25  -9   9      489.59      564.88    135.88 o 
 -23  -9   9      566.53      509.58     73.68 o 
 -21  -9   9       37.92       42.71     81.53 o 
 -19  -9   9      176.89      122.29     79.59 o 
 -17  -9   9      524.37      413.47     89.29 o 
 -15  -9   9     2629.99     3125.28    141.71 o 
 -13  -9   9     1713.89     1625.15     63.78 o 
 -11  -9   9      586.48      510.53     89.29 o 
  -9  -9   9       89.66      217.41     85.41 o 
  -7  -9   9     1109.75     1108.41    106.76 o 
  -5  -9   9     2949.11     2746.75    120.35 o 
  -3  -9   9     1890.99     1917.87    130.06 o 
  -1  -9   9      553.12      526.06     97.06 o 
   1  -9   9      269.71      143.65     89.29 o 
   3  -9   9       39.81       42.71     77.65 o 
   5  -9   9     7357.03     7786.02    203.82 o 
 -28  -8   9      232.74      238.76    147.53 o 
 -26  -8   9      543.55      679.41    147.53 o 
 -24  -8   9      712.59      730.16     78.28 o 
 -22  -8   9     1114.25     1112.07     80.56 o 
 -20  -8   9      151.74       96.94     65.25 o 
 -18  -8   9      621.88      850.23     93.18 o 
 -16  -8   9      440.43      341.65     83.47 o 
 -14  -8   9     2447.51     2630.52     62.89 o 
 -12  -8   9     2612.47     2271.16    120.35 o 
 -10  -8   9      624.72      550.33     27.18 o 
  -8  -8   9     3858.49     3936.68    133.94 o 
  -6  -8   9      527.40      559.06     81.53 o 
  -4  -8   9     5895.31     6002.08    178.59 o 
  -2  -8   9     8264.31     8335.37    178.59 o 
   0  -8   9     2001.87     2071.22    130.06 o 
   2  -8   9     3712.03     3550.39    137.82 o 
   4  -8   9     5608.92     6221.44    170.82 o 
  22  -8   9      633.59      724.05    135.88 o 
 -29  -7   9      112.26       42.71    108.71 o 
 -27  -7   9       79.79      135.88    130.06 o 
 -25  -7   9       58.49        1.94    126.18 o 
 -23  -7   9      186.29      144.42     61.93 o 
 -21  -7   9     1469.03     1543.35     86.18 o 
 -19  -7   9     2729.36     2880.96    100.74 o 
 -17  -7   9     1699.19     1803.34    104.82 o 
 -15  -7   9      775.78      937.24     40.76 o 
 -13  -7   9      907.30     1069.79     68.91 o 
 -11  -7   9     1463.21     1522.66     46.32 o 
  -9  -7   9     1722.73     1889.74     41.74 o 
  -7  -7   9     2620.26     2816.63    124.23 o 
  -5  -7   9      127.33      128.12     73.76 o 
  -3  -7   9     1745.37     1587.87     99.00 o 
  -1  -7   9    17987.95    18423.60    262.06 o 
   1  -7   9     7152.44     6848.43    166.94 o 
   3  -7   9      459.02      529.46     93.18 o 
   5  -7   9     2849.31     2818.57     81.53 o 
   7  -7   9      912.65     1090.94     62.12 o 
  21  -7   9       58.39       23.29    102.88 o 
 -30  -6   9      285.58      353.29    149.47 o 
 -28  -6   9      358.27      250.41    116.47 o 
 -26  -6   9      340.84      279.53    130.06 o 
 -24  -6   9      539.26      411.53    128.12 o 
 -22  -6   9     1197.11     1143.82     57.76 o 
 -20  -6   9      795.16      839.08     68.59 o 
 -18  -6   9     2922.85     2657.17     88.61 o 
 -16  -6   9     4670.89     5177.09    147.53 o 
 -14  -6   9     1886.42     1890.70     93.18 o 
 -12  -6   9     2917.11     2738.88    143.65 o 
 -10  -6   9     2950.23     2891.60     60.18 o 
  -8  -6   9     5817.31     5704.43    175.68 o 
  -6  -6   9     2780.86     2754.51    112.59 o 
  -4  -6   9     3291.83     3214.57    116.47 o 
  -2  -6   9     4469.62     4748.09    139.76 o 
   0  -6   9     4791.44     4860.68    143.65 o 
   2  -6   9     3290.46     3329.72     52.87 o 
   4  -6   9     4305.69     4767.50     85.41 o 
   6  -6   9    15956.07    18510.96    186.35 o 
   8  -6   9      835.94      832.62     67.94 o 
  10  -6   9      660.19      660.96    114.53 o 
  12  -6   9     1669.47     1607.29     99.00 o 
  14  -6   9     3510.04     3457.22    141.71 o 
  16  -6   9     3468.36     3892.04    153.35 o 
  20  -6   9      491.43      646.41    102.88 o 
  22  -6   9      445.16      576.53    106.76 o 
 -29  -5   9       62.84       93.18    139.76 o 
 -27  -5   9      301.86      363.00    130.06 o 
 -25  -5   9      360.67      388.23    126.18 o 
 -23  -5   9     2147.59     2077.80     63.49 o 
 -21  -5   9      354.93      345.21     48.12 o 
 -19  -5   9      977.89      999.65     67.15 o 
 -17  -5   9      366.10      336.33     54.22 o 
 -15  -5   9     4582.72     4493.01    120.35 o 
 -13  -5   9     5510.81     5120.64     97.04 o 
 -11  -5   9     1044.30     1125.66     41.99 o 
  -9  -5   9       13.85       20.06     26.04 o 
  -7  -5   9     3338.13     3115.81     48.78 o 
  -5  -5   9    14721.83    13052.81    450.35 o 
  -3  -5   9     5162.22     4889.80    133.94 o 
  -1  -5   9     2261.08     2086.06     82.06 o 
   1  -5   9     4133.74     4195.67     52.22 o 
   3  -5   9     9166.99     9193.36    114.53 o 
   5  -5   9     8690.01     9179.59    505.67 o 
   7  -5   9      399.92      350.55     29.39 o 
   9  -5   9       33.94       50.22     29.39 o 
  11  -5   9     2011.92     1944.33    107.73 o 
  13  -5   9     2561.08     2451.69    114.53 o 
  15  -5   9     4611.52     5109.15    163.06 o 
  17  -5   9      437.19      498.36     67.68 o 
  19  -5   9      644.81      688.43     71.82 o 
  21  -5   9      127.67      109.85     63.55 o 
 -30  -4   9      229.29      246.53    141.71 o 
 -28  -4   9      674.78      611.47    126.18 o 
 -26  -4   9      390.85      586.23    132.00 o 
 -24  -4   9       20.54       42.60     58.69 o 
 -22  -4   9     1553.96     1534.89     57.68 o 
 -20  -4   9      100.96      114.46     41.67 o 
 -18  -4   9      162.98      171.44     44.38 o 
 -16  -4   9      222.72      166.94     48.45 o 
 -14  -4   9     1110.63     1086.63     32.13 o 
 -12  -4   9     5097.96     4944.17     60.24 o 
 -10  -4   9     9585.65    10567.67    207.70 o 
  -8  -4   9     3305.19     2924.01     55.24 o 
  -6  -4   9     4834.75     5268.32    126.18 o 
  -4  -4   9      637.31      600.89     24.66 o 
  -2  -4   9     7458.65     7464.51    116.47 o 
   0  -4   9     9265.29     9675.89    108.71 o 
   2  -4   9    13697.86    14616.98    141.71 o 
   4  -4   9     1542.43     1482.15    276.62 o 
   6  -4   9      560.64      450.15     72.79 o 
   8  -4   9     1893.83     1839.43     77.65 o 
  10  -4   9     3952.80     3476.63    112.59 o 
  12  -4   9      338.56      300.88     81.53 o 
  14  -4   9     1088.44      922.05     97.06 o 
  16  -4   9      660.14      633.40     76.68 o 
  18  -4   9     1045.34     1074.37     70.39 o 
  20  -4   9      137.24      161.39     61.54 o 
  22  -4   9      426.59      450.51     71.36 o 
  24  -4   9      416.04      203.82    106.76 o 
 -31  -3   9      331.34      366.88    135.88 o 
 -29  -3   9      403.98      312.53    110.65 o 
 -27  -3   9      175.85      112.59    108.71 o 
 -25  -3   9     1887.23     1851.87    155.29 o 
 -23  -3   9      120.35       80.81     59.65 o 
 -21  -3   9     5063.00     4976.48     94.14 o 
 -19  -3   9     1433.68     1524.89     64.77 o 
 -17  -3   9     1242.15     1127.72    138.20 o 
 -15  -3   9       22.58       13.75     12.88 o 
 -13  -3   9     1229.87     1255.19     36.43 o 
 -11  -3   9     2461.89     2599.38     51.27 o 
  -9  -3   9     1469.00     1697.06     70.85 o 
  -7  -3   9     1034.52      959.86     32.39 o 
  -5  -3   9     3325.88     3873.62    127.43 o 
  -3  -3   9     7778.54     7607.15    147.53 o 
  -1  -3   9    15713.06    16709.70    647.38 o 
   1  -3   9     4724.86     4958.38     58.59 o 
   3  -3   9      169.71      101.00     21.46 o 
   5  -3   9      994.78     1112.29     66.00 o 
   9  -3   9     8258.85     7298.78    141.71 o 
  13  -3   9     4594.08     4778.60    110.65 o 
  15  -3   9     3802.85     3204.86    139.76 o 
  17  -3   9     2951.63     2616.69    135.88 o 
  19  -3   9      544.60      563.10     61.37 o 
  21  -3   9       10.97        0.00     54.07 o 
  23  -3   9       22.30       17.47    108.71 o 
  25  -3   9      330.94      279.53    130.06 o 
  27  -3   9      848.53      854.11    133.94 o 
 -30  -2   9      142.50       81.53    104.82 o 
 -28  -2   9       33.42       64.06    102.88 o 
 -26  -2   9      763.87      786.17    118.41 o 
 -24  -2   9     4191.64     4381.61    220.32 o 
 -22  -2   9     2635.02     2797.77    172.76 o 
 -20  -2   9     2750.66     2425.07     55.19 o 
 -18  -2   9     2601.53     2575.40     68.67 o 
 -16  -2   9      915.24      871.67     37.58 o 
 -14  -2   9     5518.82     5179.26    117.99 o 
 -12  -2   9     3460.87     3155.32     68.39 o 
 -10  -2   9      391.33      362.36     27.60 o 
  -8  -2   9     3435.10     3879.37     50.22 o 
  -6  -2   9     5035.61     5353.74    108.71 o 
  -4  -2   9     1196.73     1243.88     41.11 o 
  -2  -2   9      470.00      537.86     26.53 o 
   0  -2   9      448.68      375.38     31.06 o 
   2  -2   9      810.36      878.86     28.47 o 
   4  -2   9    13500.81    13799.75    166.94 o 
   6  -2   9    11749.56    10016.42    151.41 o 
   8  -2   9     1379.29     1286.99     89.29 o 
  10  -2   9      850.00      793.21     44.09 o 
  12  -2   9     2251.31     2422.39    113.56 o 
  14  -2   9     4019.98     4018.06    277.59 o 
  16  -2   9     2112.21     2071.94     85.41 o 
  18  -2   9      336.06      258.32     55.03 o 
  20  -2   9       29.06        1.94     56.32 o 
  22  -2   9       69.25       29.12    104.82 o 
  24  -2   9      381.52      361.06    114.53 o 
  26  -2   9      494.21      477.53    122.29 o 
 -31  -1   9      538.34      762.88    141.71 o 
 -29  -1   9       64.89      149.47    102.88 o 
 -27  -1   9      458.09      297.00    108.71 o 
 -25  -1   9     1627.58     1788.83     97.23 o 
 -23  -1   9     1016.83     1010.46     82.50 o 
 -21  -1   9     1043.63     1012.77     74.12 o 
 -19  -1   9      279.81      338.23     59.65 o 
 -17  -1   9     1917.05     1741.04     79.59 o 
 -15  -1   9     2776.48     2536.69    154.75 o 
 -13  -1   9     7346.38     6971.25     94.59 o 
 -11  -1   9     4359.32     4200.99     64.61 o 
  -9  -1   9     1480.62     1931.46     77.65 o 
  -7  -1   9      522.16      469.20     29.32 o 
  -5  -1   9    13369.59    13397.40     85.78 o 
  -3  -1   9    15579.92    15616.29    181.50 o 
  -1  -1   9     3732.05     3605.83    228.97 o 
   1  -1   9      770.01      807.13     23.38 o 
   3  -1   9     3505.89     3725.10     99.00 o 
   5  -1   9     4038.98     3562.04     42.71 o 
   7  -1   9     6573.12     6169.02     67.94 o 
   9  -1   9     1109.48      970.14     35.20 o 
  11  -1   9     4707.60     4521.78     71.92 o 
  13  -1   9     5450.64     4993.70    391.14 o 
  15  -1   9     1083.64     1102.59    100.94 o 
  17  -1   9     1679.42     1590.08     63.92 o 
  19  -1   9      101.63       50.47     62.12 o 
  21  -1   9      208.40      201.09     59.25 o 
  23  -1   9       90.23       19.41    102.88 o 
  25  -1   9      669.36      671.64    122.29 o 
  27  -1   9      196.07      178.59    122.29 o 
 -30   0   9       22.10       11.65    104.82 o 
 -28   0   9        7.12        0.00    122.29 o 
 -26   0   9       10.50        5.82     61.76 o 
 -24   0   9       94.16       77.65     66.05 o 
 -22   0   9      243.38      181.25     72.28 o 
 -20   0   9      569.15      475.92     69.49 o 
 -18   0   9        6.19       34.46     57.74 o 
 -16   0   9      418.68      328.62     58.03 o 
 -14   0   9      427.36      367.13     34.31 o 
 -12   0   9    11248.90    11058.81     92.01 o 
 -10   0   9    53784.97    57049.80    285.30 o 
  -8   0   9    22856.00    21964.02    242.65 o 
  -6   0   9     5326.45     6610.05     85.78 o 
  -4   0   9      516.80      419.29     23.76 o 
  -2   0   9    26925.90    27958.15   1002.61 o 
   0   0   9    30165.00    26423.15    238.76 o 
   2   0   9      470.26      318.35     56.29 o 
   4   0   9      112.17       85.41     54.35 o 
   6   0   9      126.85      198.00     60.18 o 
   8   0   9     3269.04     2963.69    388.23 o 
  10   0   9     1769.11     1447.71    157.23 o 
  12   0   9      946.81      695.97     61.15 o 
  14   0   9     4261.87     4223.45    203.82 o 
  16   0   9     2025.53     1772.88     67.02 o 
  18   0   9     4141.96     3866.03     96.91 o 
  20   0   9      324.89      314.29     55.44 o 
  22   0   9       93.83        1.94    110.65 o 
  24   0   9      134.64       95.12    100.94 o 
  26   0   9      839.31      693.00    130.06 o 
 -31   1   9      537.17      776.47    137.82 o 
 -29   1   9       76.99       58.23    124.23 o 
 -27   1   9      446.02      392.42    124.23 o 
 -25   1   9     1634.48     1959.88    101.20 o 
 -23   1   9      977.35     1066.69    113.56 o 
 -21   1   9     1047.53     1115.47     74.90 o 
 -19   1   9      327.63      368.96     62.95 o 
 -17   1   9     1826.26     1659.83     71.82 o 
 -15   1   9     2662.12     2492.55    162.40 o 
 -13   1   9     7397.87     6989.04    167.91 o 
 -11   1   9     4535.92     4690.50     83.12 o 
  -9   1   9     1471.35     1806.37     51.77 o 
  -7   1   9      499.87      466.04     66.00 o 
  -1   1   9     3722.66     3451.39    106.76 o 
   1   1   9      721.88      766.76     71.82 o 
   3   1   9     3446.54     3903.02     74.56 o 
   5   1   9     4026.54     3577.57    118.41 o 
   7   1   9     6483.76     5798.26    143.65 o 
   9   1   9     1070.68      887.65    105.79 o 
  11   1   9     4438.75     3782.45     64.06 o 
  13   1   9     5187.37     4627.31    273.70 o 
  15   1   9     1186.75     1298.18     99.00 o 
  17   1   9     1657.59     1559.43    145.59 o 
  19   1   9      111.70       72.72     47.91 o 
  21   1   9      245.26      328.06    114.53 o 
  23   1   9      110.54       38.82     99.00 o 
  25   1   9      669.64      535.76    141.71 o 
  27   1   9      210.91      269.82    141.71 o 
 -30   2   9      129.97      128.12    130.06 o 
 -28   2   9       36.33       69.88    102.88 o 
 -26   2   9      774.24      932.93     80.43 o 
 -24   2   9     4258.86     4312.92    251.38 o 
 -22   2   9     2610.11     2695.85    102.48 o 
 -20   2   9     2791.34     2355.74     91.47 o 
 -18   2   9     2552.68     2567.98     92.46 o 
 -16   2   9      817.61      787.46     60.21 o 
 -14   2   9     5698.97     5149.82    354.16 o 
 -12   2   9     3577.28     3589.90     66.56 o 
 -10   2   9      396.23      252.95     35.85 o 
  -8   2   9     3424.02     3745.25    112.59 o 
  -6   2   9     5141.83     5714.79    114.53 o 
  -4   2   9     1160.60     1253.99     67.94 o 
   0   2   9      435.66      265.94     62.12 o 
   2   2   9      955.01      937.58     77.65 o 
   4   2   9    13495.05    13815.28    163.06 o 
   6   2   9    11738.51    13306.69    205.76 o 
   8   2   9     1301.92     1376.29    108.71 o 
  10   2   9      826.28      678.93     55.32 o 
  12   2   9     2000.09     2012.38    162.09 o 
  14   2   9     4221.44     3666.83    186.68 o 
  16   2   9     2172.54     1832.74    154.12 o 
  18   2   9      344.11      372.16     54.17 o 
  20   2   9       28.84       33.22     54.39 o 
  22   2   9       83.43      104.82    100.94 o 
  24   2   9      347.24      419.29    137.82 o 
  26   2   9      501.39      454.23    114.53 o 
 -31   3   9      336.97      413.47    132.00 o 
 -29   3   9      391.29      423.17    120.35 o 
 -27   3   9      206.41      219.35    110.65 o 
 -25   3   9     1897.71     2126.85    100.58 o 
 -23   3   9      108.88       76.71     66.48 o 
 -21   3   9     5088.60     5183.42    147.53 o 
 -19   3   9     1317.30     1405.78     74.90 o 
 -17   3   9     1062.92      974.62     76.54 o 
 -15   3   9       32.79       17.28     54.70 o 
 -13   3   9     1208.15     1154.53     67.22 o 
 -11   3   9     2459.47     2472.93     76.17 o 
  -9   3   9     1437.61     1714.05     85.41 o 
  -7   3   9     1075.37      970.58     64.06 o 
  -5   3   9     3366.32     4171.56    106.76 o 
   3   3   9      182.96      193.31     28.57 o 
   5   3   9      960.93     1130.10     57.73 o 
   7   3   9     1632.38     1656.89     57.61 o 
   9   3   9     8031.59     7820.96    178.59 o 
  11   3   9     2215.00     2418.96    124.23 o 
  13   3   9     4619.28     4127.04    139.12 o 
  15   3   9     3857.97     3324.45     54.90 o 
  17   3   9     3009.53     2743.52     79.63 o 
  19   3   9      561.37      653.52     59.61 o 
  21   3   9        7.69        0.00    110.65 o 
  23   3   9       15.88        0.00     93.18 o 
  25   3   9      315.29      232.94    135.88 o 
 -30   4   9      186.43      205.76    108.71 o 
 -28   4   9      722.54      636.70    116.47 o 
 -26   4   9      359.98      687.17    130.06 o 
 -24   4   9       18.25        5.82     71.22 o 
 -22   4   9     1546.43     1453.88     89.19 o 
 -20   4   9      115.07      101.27     69.23 o 
 -18   4   9      185.04      216.73     62.44 o 
 -16   4   9      250.78      275.17     62.44 o 
 -14   4   9     1090.24     1114.55     76.10 o 
 -12   4   9     5053.11     4842.59    215.47 o 
 -10   4   9     9554.46    10439.59    180.53 o 
  -8   4   9     3241.27     2971.92    106.76 o 
  -6   4   9     4683.02     5419.73    120.35 o 
   0   4   9     9467.25     9690.30    143.65 o 
   2   4   9    13854.58    14693.34    216.44 o 
   4   4   9     1507.59     1734.88    122.74 o 
   6   4   9      585.18      496.50     68.98 o 
   8   4   9     1858.55     1934.80     67.32 o 
  10   4   9     3790.91     3608.63     85.41 o 
  12   4   9      298.81      251.44     66.97 o 
  14   4   9     1070.90      963.24     43.37 o 
  16   4   9      619.86      561.62     55.68 o 
  18   4   9     1032.06      975.69     61.56 o 
  20   4   9      127.36      143.65    116.47 o 
  22   4   9      419.53      415.41    128.12 o 
  24   4   9      413.21      295.06    120.35 o 
  26   4   9      950.50     1085.11    159.18 o 
 -29   5   9       60.44       60.18    104.82 o 
 -27   5   9      316.22      295.06    135.88 o 
 -25   5   9      322.81      285.35    108.71 o 
 -23   5   9     2052.83     2230.40    147.53 o 
 -21   5   9      338.64      365.61     80.08 o 
 -19   5   9      941.28      937.96     81.59 o 
 -17   5   9      366.89      375.46     67.85 o 
 -15   5   9     4756.61     4701.40     99.51 o 
 -13   5   9     5673.64     5213.85    396.97 o 
 -11   5   9     1071.87     1261.00     99.97 o 
  -9   5   9       14.49       56.29     71.82 o 
  -3   5   9     5045.27     5089.74    122.29 o 
  -1   5   9     2178.02     2107.37     68.16 o 
   3   5   9     9327.84     8955.77     86.68 o 
   5   5   9     8740.66     9506.04    353.25 o 
   7   5   9      402.18      427.35     50.47 o 
   9   5   9       26.05       32.14     39.76 o 
  11   5   9     1887.75     1830.40     56.34 o 
  13   5   9     2450.99     2611.60    157.23 o 
  15   5   9     4757.03     4476.33    178.59 o 
  17   5   9      457.01      555.17    124.23 o 
  19   5   9      646.65      615.35    112.59 o 
  21   5   9       88.99       38.82     97.06 o 
  23   5   9     1706.16     2007.17    161.12 o 
  25   5   9      197.98      314.47    139.76 o 
 -30   6   9      276.01      149.47    132.00 o 
 -28   6   9      319.75      331.94    128.12 o 
 -26   6   9      319.54      285.35    108.71 o 
 -24   6   9      602.67      607.58    112.59 o 
 -22   6   9     1255.84     1151.11    135.88 o 
 -20   6   9      814.77      817.80     95.12 o 
 -18   6   9     2991.63     2654.80     98.83 o 
 -16   6   9     4747.87     5191.04    122.14 o 
 -14   6   9     1805.63     1891.54     78.92 o 
 -12   6   9     2914.40     2918.79     91.27 o 
 -10   6   9     2952.78     2966.10    126.18 o 
  -6   6   9     2792.92     2511.87    108.71 o 
  -4   6   9     3249.63     3144.69    106.76 o 
  -2   6   9     4440.10     4740.33    128.12 o 
   0   6   9     4653.91     4918.69     98.65 o 
   2   6   9     3362.80     3263.10    100.94 o 
   4   6   9     4351.59     4948.38     61.18 o 
   6   6   9    16020.52    18210.08    186.35 o 
   8   6   9      760.36      818.94     49.59 o 
  10   6   9      713.75      747.40     48.78 o 
  12   6   9     1478.13     1747.05     67.94 o 
  14   6   9     3670.23     3371.80    170.82 o 
  16   6   9     3523.70     3364.04    166.94 o 
  18   6   9       58.81       25.24    120.35 o 
  20   6   9      475.37      452.29    126.18 o 
  22   6   9      490.83      580.41    137.82 o 
  24   6   9       37.89       33.00    133.94 o 
 -29   7   9      115.59      100.94    114.53 o 
 -27   7   9      101.55      106.76    130.06 o 
 -25   7   9       61.17       31.06    124.23 o 
 -23   7   9      182.30       66.00     95.12 o 
 -21   7   9     1451.71     1370.46    141.71 o 
 -19   7   9     2688.87     3098.10    161.12 o 
 -17   7   9     1478.98     1616.05    143.65 o 
 -15   7   9      724.31      772.32     77.47 o 
 -13   7   9      854.64      985.32     77.47 o 
 -11   7   9     1456.18     1575.15     76.87 o 
  -9   7   9     1742.85     1945.05    116.47 o 
  -7   7   9     2627.51     2828.28    120.35 o 
  -5   7   9      130.81      176.65     77.65 o 
  -3   7   9     1820.83     1554.87     93.18 o 
  -1   7   9    17883.16    18800.19    221.29 o 
   1   7   9     7031.54     6677.61    137.82 o 
   3   7   9      496.36      536.36     28.86 o 
   5   7   9     2836.85     2878.08     49.87 o 
   7   7   9      836.23      915.91     58.18 o 
   9   7   9     6126.22     6505.35    106.08 o 
  11   7   9       81.59       81.53    108.71 o 
  13   7   9      199.12      130.06    116.47 o 
  15   7   9     3203.50     3317.45    178.59 o 
  17   7   9      596.69      512.47    118.41 o 
  19   7   9      210.19      275.65    132.00 o 
  21   7   9       49.94        1.94    124.23 o 
  23   7   9       78.28       79.59    133.94 o 
 -28   8   9      259.28      194.12    126.18 o 
 -26   8   9      552.82      716.29    133.94 o 
 -24   8   9      695.90      500.82    137.82 o 
 -22   8   9     1115.53     1032.70    126.18 o 
 -20   8   9      174.46      246.53    112.59 o 
 -18   8   9      634.99      792.00    124.23 o 
 -16   8   9      498.65      508.35     88.32 o 
 -14   8   9     2331.99     2521.57    137.82 o 
 -12   8   9     2591.96     2455.57    135.88 o 
 -10   8   9      559.23      506.64    108.71 o 
  -8   8   9     3630.69     3589.22    132.00 o 
  -6   8   9      463.20      427.06     85.41 o 
  -4   8   9     5981.33     6374.79    170.82 o 
  -2   8   9     8276.22     8381.95    161.12 o 
   0   8   9     1953.61     2111.72     89.93 o 
   2   8   9     3757.65     3848.03     93.72 o 
   4   8   9     5634.26     6118.79     68.67 o 
   6   8   9     1929.51     2131.71     53.25 o 
   8   8   9      528.44      616.22    117.44 o 
  10   8   9      559.44      409.59    108.71 o 
  12   8   9     2269.27     2187.69    157.23 o 
  14   8   9      253.96      297.00    124.23 o 
  16   8   9     1116.21     1285.05    128.12 o 
  18   8   9       69.69       36.88    128.12 o 
  20   8   9      444.46      528.00    139.76 o 
  22   8   9      603.61      693.00    145.59 o 
 -27   9   9       31.99      116.47    132.00 o 
 -25   9   9      454.55      669.70    116.47 o 
 -23   9   9      581.25      566.82    135.88 o 
 -21   9   9       36.81       67.94    114.53 o 
 -19   9   9      181.65      139.76    104.82 o 
 -17   9   9      531.32      429.00    120.35 o 
 -11   9   9      606.40      504.70    102.88 o 
  -9   9   9       81.92      104.82     97.06 o 
  -7   9   9     1040.37     1054.05    110.65 o 
  -5   9   9     2899.77     3140.81    128.12 o 
  -3   9   9     1975.77     2146.93    126.18 o 
  -1   9   9      536.30      539.92     74.16 o 
   1   9   9      240.48      178.12     64.99 o 
   3   9   9       33.45       38.20     60.85 o 
   5   9   9     7449.86     8028.66    229.06 o 
   7   9   9     2774.44     2653.57    161.12 o 
   9   9   9      204.00      196.06    112.59 o 
  11   9   9      526.71      326.12    122.29 o 
  13   9   9     6011.15     5784.67    221.29 o 
  15   9   9     6261.05     6248.61    217.41 o 
  17   9   9      421.66      493.06    139.76 o 
  19   9   9      140.32       97.06    112.59 o 
  21   9   9      683.29      683.29    128.12 o 
  23   9   9      801.62      877.41    137.82 o 
 -26  10   9      478.22      586.23    141.71 o 
 -24  10   9      138.66       85.41    110.65 o 
 -22  10   9      651.33      739.58    135.88 o 
  -2  10   9     4954.71     4381.21    196.06 o 
   0  10   9     2016.28     1933.40    151.41 o 
   2  10   9     2561.49     2704.04    159.18 o 
   4  10   9     2190.49     2680.75    168.88 o 
   6  10   9     4324.48     4847.09    201.88 o 
   8  10   9     2460.35     2436.16    159.18 o 
  10  10   9     1497.72     1302.52    155.29 o 
  12  10   9      699.88      718.23    145.59 o 
  14  10   9      263.70      223.23    130.06 o 
  16  10   9     1894.06     1702.40    153.35 o 
  18  10   9     2448.73     2773.93    192.18 o 
  20  10   9      463.98      780.35    163.06 o 
  22  10   9       21.70        0.00    141.71 o 
  -3  11   9     6702.04     8253.84    244.59 o 
  -1  11   9     1151.50      811.41    143.65 o 
   1  11   9     6379.22     7139.61    232.94 o 
   3  11   9     4184.83     5035.38    205.76 o 
   5  11   9      222.14      128.12    118.41 o 
   7  11   9     1757.46     2259.52    172.76 o 
   9  11   9     2017.52     2286.69    163.06 o 
  11  11   9     1473.06     1488.87    147.53 o 
  13  11   9      907.19      970.58    139.76 o 
  15  11   9      362.29      462.00    139.76 o 
  17  11   9      268.74      293.12    124.23 o 
  19  11   9       19.02       62.12    124.23 o 
  21  11   9       83.18       38.82    135.88 o 
  -2  12   9      520.98      275.65    122.29 o 
   0  12   9     1243.02     1164.70    153.35 o 
   2  12   9      442.05      357.17    124.23 o 
   4  12   9     7223.84     6631.02    238.76 o 
   6  12   9     1118.30     1279.23    151.41 o 
   8  12   9      325.19      339.70    130.06 o 
  10  12   9      161.67      147.53    122.29 o 
  12  12   9       26.45       48.53    124.23 o 
  14  12   9      503.51      403.76    137.82 o 
  16  12   9      299.99      291.17    139.76 o 
  18  12   9      721.82      524.11    133.94 o 
  -3  13   9      676.14      603.70    141.71 o 
  -1  13   9     1339.01     1042.41    147.53 o 
   1  13   9      379.87      347.47    133.94 o 
   3  13   9      394.30      485.29    135.88 o 
   5  13   9      620.02      768.70    137.82 o 
   7  13   9     2886.83     3208.75    190.23 o 
   9  13   9      328.43      343.59    128.12 o 
  11  13   9      459.48      493.06    145.59 o 
  13  13   9      450.39      364.94    135.88 o 
  15  13   9     1217.73     1407.35    157.23 o 
  17  13   9     1919.31     1935.34    172.76 o 
  -4  14   9     1294.42     1640.29    149.47 o 
  -2  14   9      799.05      995.82    149.47 o 
   0  14   9      622.17      594.00    139.76 o 
   2  14   9      908.14      704.64    151.41 o 
   4  14   9     1143.04     1015.23    155.29 o 
   6  14   9      131.33       97.06    133.94 o 
   8  14   9      239.26      196.06    126.18 o 
  10  14   9      331.95      335.82    124.23 o 
  12  14   9      148.82        0.00    135.88 o 
  14  14   9      123.43      126.18    114.53 o 
  16  14   9      490.24      487.23    143.65 o 
  -5  15   9     1556.85     1444.23    161.12 o 
  -3  15   9     2502.01     1863.52    174.70 o 
  -1  15   9     1368.17     1275.35    157.23 o 
   1  15   9      919.35      896.82    163.06 o 
   3  15   9     1146.74     1114.23    166.94 o 
   5  15   9      663.01      778.41    133.94 o 
   7  15   9     1082.87     1415.11    159.18 o 
   9  15   9      596.42      601.76    151.41 o 
  11  15   9      616.83      512.47    132.00 o 
  13  15   9      567.10      691.05    157.23 o 
  15  15   9      142.18      178.59    126.18 o 
  -6  16   9      764.35      572.64    132.00 o 
  -2  16   9      572.97      386.29    151.41 o 
   0  16   9      436.03      260.12    133.94 o 
   2  16   9      254.23      168.88    149.47 o 
   4  16   9     2876.06     2839.93    190.23 o 
   6  16   9     2337.36     2661.34    188.29 o 
   8  16   9      311.66      335.82    145.59 o 
  10  16   9       28.90       58.23    122.29 o 
  12  16   9      225.21      172.76    135.88 o 
  -9  17   9      194.32      300.88    133.94 o 
  -7  17   9     1398.03     1368.52    165.00 o 
  -5  17   9      118.29       11.65    137.82 o 
  -3  17   9       19.48        0.00    141.71 o 
  -1  17   9      733.40      582.35    145.59 o 
   1  17   9       75.43       56.29    135.88 o 
   3  17   9      251.12      244.59    137.82 o 
   5  17   9       79.62        0.00    116.47 o 
   7  17   9      779.53      753.17    157.23 o 
   9  17   9      652.77      627.00    137.82 o 
 -10  18   9      377.05      300.88    137.82 o 
  -8  18   9     1891.08     1193.82    161.12 o 
  -6  18   9      160.06        0.00    124.23 o 
  -4  18   9      799.71      541.59    143.65 o 
  -2  18   9      414.38      318.35    139.76 o 
   0  18   9      242.32       44.65    132.00 o 
   2  18   9      139.57      124.23    139.76 o 
   4  18   9       84.67        0.00    133.94 o 
   6  18   9       75.76      178.59    116.47 o 
  -3  19   9      559.90      324.17    155.29 o 
  -4 -18  10      577.16      547.41    130.06 o 
  -2 -18  10      370.06      378.53    135.88 o 
   0 -18  10       83.32        0.00    132.00 o 
  -7 -17  10       48.38       43.03     80.63 o 
  -5 -17  10      216.45       86.59     74.05 o 
  -3 -17  10      685.67      566.72     94.59 o 
  -1 -17  10      425.56      450.32     85.78 o 
   1 -17  10       78.74      175.55    104.82 o 
   3 -17  10      503.07      500.82    130.06 o 
   5 -17  10      401.54      394.06    122.29 o 
   7 -17  10      457.11      378.53    145.59 o 
 -14 -16  10      387.86      339.70    122.29 o 
 -12 -16  10      103.06       81.53    120.35 o 
 -10 -16  10       40.35        5.82    120.35 o 
  -8 -16  10      371.47      343.38     74.05 o 
  -6 -16  10     1133.54     1315.91     99.32 o 
  -4 -16  10      537.91      510.72     92.04 o 
  -2 -16  10       22.42       33.00    128.12 o 
   0 -16  10      452.76      415.41    122.29 o 
   2 -16  10       29.04       62.12    120.35 o 
   4 -16  10      361.66      508.59    143.65 o 
   6 -16  10      984.59     1038.52    165.00 o 
   8 -16  10       12.85       17.47    114.53 o 
 -17 -15  10      148.28      172.76    122.29 o 
 -15 -15  10      563.59      559.06    112.59 o 
 -13 -15  10      524.87      549.35    130.06 o 
 -11 -15  10       15.29       62.12    114.53 o 
  -9 -15  10      439.20      493.98     73.51 o 
  -7 -15  10     1336.34     1411.31     95.03 o 
  -5 -15  10      447.34      503.65     80.67 o 
  -3 -15  10      863.63      937.58    132.00 o 
  -1 -15  10       51.05      192.18    124.23 o 
   1 -15  10      381.51      291.17    102.88 o 
   3 -15  10      449.58      343.59    110.65 o 
   5 -15  10      544.72      506.64    122.29 o 
   7 -15  10      292.87       54.35    137.82 o 
 -22 -14  10      192.17      159.18    114.53 o 
 -20 -14  10      899.94      826.94    124.23 o 
 -18 -14  10      898.21      819.17    122.29 o 
 -16 -14  10     1367.09     1397.64    143.65 o 
 -14 -14  10      500.35      545.47    116.47 o 
 -12 -14  10      583.75      446.47    118.41 o 
 -10 -14  10      122.09       76.28     61.10 o 
  -8 -14  10      450.87      394.13     71.36 o 
  -6 -14  10     1488.38     1568.46    133.94 o 
  -4 -14  10      139.01       95.12     97.06 o 
  -2 -14  10      447.20      512.47    122.29 o 
   0 -14  10      291.75      236.82    102.88 o 
   2 -14  10       31.54        0.00    110.65 o 
   4 -14  10      405.52      407.64    120.35 o 
   6 -14  10     1711.67     1510.23    143.65 o 
   8 -14  10     3310.70     3517.39    198.00 o 
 -23 -13  10      246.55      151.41    108.71 o 
 -21 -13  10      449.83      306.70    102.88 o 
 -19 -13  10       65.56       64.06    110.65 o 
 -17 -13  10     1301.38     1409.29    135.88 o 
 -15 -13  10     1235.17     1321.93    139.76 o 
 -13 -13  10      212.02      153.35     95.12 o 
 -11 -13  10     1295.67     1208.30     73.22 o 
  -9 -13  10       68.01       83.28     61.37 o 
  -7 -13  10     1171.84     1145.29    122.29 o 
  -5 -13  10      382.96      326.12    100.94 o 
  -3 -13  10     2645.53     2527.40    155.29 o 
  -1 -13  10       83.71       33.00    102.88 o 
   1 -13  10     1333.36     1539.34    145.59 o 
   3 -13  10     1282.45     1438.40    149.47 o 
   5 -13  10      753.50      685.23    118.41 o 
   7 -13  10      496.51      516.35    130.06 o 
 -24 -12  10      142.94      126.87     78.77 o 
 -22 -12  10      289.05      215.47     99.00 o 
 -20 -12  10      323.08      310.59    110.65 o 
 -18 -12  10      133.50      188.29    102.88 o 
 -16 -12  10      660.82      675.53    112.59 o 
 -14 -12  10     2099.29     2354.63    153.35 o 
 -12 -12  10      292.31      276.93     62.01 o 
 -10 -12  10      649.71      479.47    108.71 o 
  -8 -12  10      393.87      537.70    112.59 o 
  -6 -12  10     4628.01     4746.15    184.41 o 
  -4 -12  10     4808.75     4794.68    192.18 o 
  -2 -12  10      359.67      366.88    104.82 o 
   0 -12  10      799.00      702.70    120.35 o 
   2 -12  10      390.40      399.88    110.65 o 
   4 -12  10      123.01       64.06     99.00 o 
   6 -12  10      196.83      130.06    110.65 o 
 -25 -11  10       40.86       17.47    120.35 o 
 -23 -11  10      105.28      156.42     91.23 o 
 -21 -11  10      529.29      531.88    106.76 o 
 -19 -11  10      176.15      132.00     99.00 o 
 -17 -11  10      446.79      254.29     97.06 o 
 -15 -11  10      627.71      735.70    112.59 o 
 -13 -11  10     2525.76     2389.97     83.65 o 
 -11 -11  10     1263.13     1463.64    128.12 o 
  -9 -11  10     2877.13     2954.45    147.53 o 
  -7 -11  10     3658.32     3208.75    155.29 o 
  -5 -11  10     1759.47     1714.05    133.94 o 
  -3 -11  10     6787.35     6770.79    207.70 o 
  -1 -11  10     3398.80     3428.10    159.18 o 
   1 -11  10     3051.56     3024.34    149.47 o 
   3 -11  10      128.76      168.88    108.71 o 
   5 -11  10      166.38       93.18     93.18 o 
 -26 -10  10      471.08      625.06    141.71 o 
 -24 -10  10       66.57       30.49     72.51 o 
 -22 -10  10        6.91        1.94     69.96 o 
 -20 -10  10     2204.11     2457.52    141.71 o 
 -18 -10  10     1353.49     1578.17    128.12 o 
 -16 -10  10     1884.09     2263.40    135.88 o 
 -14 -10  10      132.31      153.35     91.23 o 
 -12 -10  10      383.22      281.47     95.12 o 
 -10 -10  10      350.77      322.23     97.06 o 
  -8 -10  10     2908.19     3134.98    149.47 o 
  -6 -10  10     2349.18     2488.57    141.71 o 
  -4 -10  10     2880.92     2845.75    135.88 o 
  -2 -10  10      146.61      124.23     95.12 o 
   0 -10  10      667.01      797.82    114.53 o 
   2 -10  10      951.01      801.70    110.65 o 
   4 -10  10      253.95      306.70    108.71 o 
 -27  -9  10      313.41      337.76    151.41 o 
 -25  -9  10      915.39     1009.41    157.23 o 
 -23  -9  10      515.00      550.14     78.63 o 
 -21  -9  10      273.78      184.25     69.28 o 
 -19  -9  10      328.46      341.65     91.23 o 
 -17  -9  10     2017.85     2236.22    124.23 o 
 -15  -9  10     2719.58     2671.04    141.71 o 
 -13  -9  10     1956.75     2020.75    122.29 o 
 -11  -9  10      136.11       83.47     83.47 o 
  -9  -9  10     3083.13     3061.22    141.71 o 
  -7  -9  10     1757.13     1690.76    116.47 o 
  -5  -9  10      682.06      706.58     93.18 o 
  -3  -9  10     2840.11     3117.51    149.47 o 
  -1  -9  10     3756.68     3600.86    159.18 o 
   1  -9  10     1672.59     1486.93    112.59 o 
   3  -9  10     1922.29     2172.16    135.88 o 
 -28  -8  10      246.09      345.53    149.47 o 
 -26  -8  10      419.85      376.59    132.00 o 
 -24  -8  10       97.77       69.80     61.76 o 
 -22  -8  10      922.99      982.19     75.74 o 
 -20  -8  10     1357.03     1304.77     84.84 o 
 -18  -8  10     1823.93     1826.64    112.59 o 
 -16  -8  10      255.58      277.59     87.35 o 
 -14  -8  10     2783.15     2517.69    124.23 o 
 -12  -8  10     5036.86     5483.79    165.00 o 
 -10  -8  10     2260.17     2121.69    118.41 o 
  -8  -8  10     1269.87     1539.34    110.65 o 
  -6  -8  10     1840.03     1696.58    112.59 o 
  -4  -8  10     6822.00     7256.08    186.35 o 
  -2  -8  10     4335.42     4577.27    161.12 o 
   0  -8  10      592.33      551.29     85.41 o 
   2  -8  10     3617.03     3895.92    153.35 o 
 -29  -7  10      574.56      627.00    124.23 o 
 -27  -7  10      127.83      223.23    133.94 o 
 -25  -7  10      223.84      172.76    122.29 o 
 -23  -7  10      318.04      297.86     62.39 o 
 -21  -7  10      975.72      897.32     82.50 o 
 -19  -7  10     1127.60     1106.49     85.07 o 
 -17  -7  10     1512.26     1574.75    100.94 o 
 -15  -7  10      642.02      658.39     35.48 o 
 -13  -7  10      660.77      679.41     81.53 o 
 -11  -7  10    12008.91    12631.17    126.18 o 
  -9  -7  10    19548.22    19968.77    265.94 o 
  -7  -7  10      365.71      207.70     79.59 o 
  -5  -7  10     5440.09     5320.74    166.94 o 
  -3  -7  10    12671.03    13229.04    225.18 o 
  -1  -7  10    15044.86    16136.91    258.18 o 
   1  -7  10     2357.83     2447.81    122.29 o 
   3  -7  10     1757.14     1797.52     66.00 o 
   5  -7  10      612.05      650.29     54.35 o 
   7  -7  10      454.83      382.56     85.41 o 
   9  -7  10      891.66      834.70     66.00 o 
  19  -7  10     1761.94     2174.11    139.76 o 
 -28  -6  10       57.99       46.59    104.82 o 
 -26  -6  10      307.56      481.41    139.76 o 
 -24  -6  10      199.83      258.18    106.76 o 
 -22  -6  10     1009.08      962.99     83.31 o 
 -20  -6  10     1897.77     2013.65     84.75 o 
 -18  -6  10     1718.11     1497.84     79.29 o 
 -16  -6  10     2106.99     2066.99    107.73 o 
 -14  -6  10      797.59      786.17     87.35 o 
 -12  -6  10     4812.50     5279.90     77.19 o 
 -10  -6  10      564.80      514.31     38.37 o 
  -8  -6  10     7174.67     7003.71    126.18 o 
  -6  -6  10     8951.30     9055.54    165.00 o 
  -4  -6  10     1690.75     1847.99    120.35 o 
  -2  -6  10     2661.75     2438.10    124.23 o 
   0  -6  10     1873.42     1829.42     36.88 o 
   2  -6  10     3192.76     3343.18     58.23 o 
   4  -6  10     1804.48     2125.10    122.29 o 
   6  -6  10     4433.63     4722.86    106.76 o 
   8  -6  10      242.13      170.04     30.52 o 
  10  -6  10      261.86      314.47     69.88 o 
  12  -6  10     2479.54     2975.81    116.47 o 
  14  -6  10      113.56      149.47     85.41 o 
  16  -6  10     2843.76     2630.28    133.94 o 
  18  -6  10       62.80       60.53     59.41 o 
 -29  -5  10      207.12      281.47    137.82 o 
 -27  -5  10       57.73      118.41    120.35 o 
 -25  -5  10      827.75      671.64    118.41 o 
 -23  -5  10      848.92      903.50     81.03 o 
 -21  -5  10      698.59      724.50     53.43 o 
 -19  -5  10      534.86      529.23     81.53 o 
 -17  -5  10     2065.75     2109.97     77.89 o 
 -15  -5  10     8130.22     7435.25     64.39 o 
 -13  -5  10     7889.26     7731.40    103.67 o 
 -11  -5  10     2070.70     1981.76     56.69 o 
  -9  -5  10     4449.55     4119.12    116.47 o 
  -7  -5  10     1183.37     1268.26     43.89 o 
  -5  -5  10     3211.88     3069.05    146.56 o 
  -3  -5  10       92.52       73.74     18.58 o 
  -1  -5  10     2755.55     3034.00    105.79 o 
   1  -5  10      855.41      921.11     32.18 o 
   3  -5  10     3516.56     3664.49    213.53 o 
   7  -5  10      898.76      758.69     61.15 o 
   9  -5  10      465.31      519.20     30.45 o 
  11  -5  10       76.75       52.41     66.00 o 
  13  -5  10     4471.21     4938.33    149.47 o 
  15  -5  10     2844.27     2290.58    130.06 o 
  17  -5  10       49.06       40.81     55.03 o 
  19  -5  10       27.99       63.10     56.36 o 
  21  -5  10      101.19       56.29    102.88 o 
 -30  -4  10      119.38      211.59    135.88 o 
 -28  -4  10       41.42       27.18    112.59 o 
 -26  -4  10       43.90       29.12    108.71 o 
 -24  -4  10      109.18      117.36     63.78 o 
 -22  -4  10     2289.43     2261.48     67.51 o 
 -20  -4  10     4600.34     4612.10     81.82 o 
 -18  -4  10     1341.47     1438.41     70.02 o 
 -16  -4  10      264.70      318.93     78.62 o 
 -14  -4  10     3625.55     3316.15     49.73 o 
 -12  -4  10    10236.22    10401.05    122.44 o 
 -10  -4  10     2964.30     2904.56    108.11 o 
  -8  -4  10     5188.91     5085.95     87.72 o 
  -6  -4  10      752.87      607.58     66.00 o 
  -4  -4  10      636.11      711.90     27.14 o 
  -2  -4  10     3211.14     3493.77     94.15 o 
   0  -4  10     4219.15     4091.99    150.44 o 
   2  -4  10     2659.73     2568.35     50.73 o 
   4  -4  10      140.15      113.47      9.71 o 
   6  -4  10     2728.71     2969.98     95.12 o 
   8  -4  10     3082.68     3290.28    104.82 o 
  10  -4  10     4805.26     5033.44    135.88 o 
  12  -4  10     1389.61     1306.40     97.06 o 
  14  -4  10      700.86      756.23    109.68 o 
  16  -4  10     2722.89     2973.52     86.69 o 
  18  -4  10      216.86      278.28     60.56 o 
  20  -4  10      758.29      660.00    116.47 o 
  22  -4  10      202.70      176.65    102.88 o 
  24  -4  10      266.44      240.70    126.18 o 
 -31  -3  10      478.76      543.53    128.12 o 
 -29  -3  10      665.69      533.82    120.35 o 
 -27  -3  10      485.62      640.58    120.35 o 
 -25  -3  10      109.09      110.58     60.69 o 
 -23  -3  10      929.40      813.20     77.85 o 
 -21  -3  10     3345.29     3156.22    137.69 o 
 -19  -3  10      534.38      552.39     41.38 o 
 -17  -3  10     2674.19     2721.22     69.94 o 
 -15  -3  10      642.78      637.45     55.64 o 
 -13  -3  10      299.47      282.58     25.20 o 
 -11  -3  10     5676.80     5474.37     73.69 o 
  -9  -3  10    13807.08    14620.66    148.50 o 
  -7  -3  10     2649.67     2667.16     89.29 o 
  -5  -3  10     1878.90     1853.81     64.06 o 
  -3  -3  10     2721.45     2778.68     43.86 o 
  -1  -3  10    10429.62    11679.93    366.96 o 
   1  -3  10     7355.63     7999.54     91.23 o 
   3  -3  10     5031.48     5080.03     85.41 o 
   7  -3  10     6300.98     6182.61    143.65 o 
   9  -3  10     1617.64     1655.81     91.23 o 
  13  -3  10      389.80      426.23     53.38 o 
  15  -3  10      541.20      492.70     91.23 o 
  17  -3  10     2110.38     2298.34    100.94 o 
  19  -3  10     1353.28     1424.27    139.76 o 
  21  -3  10       18.21        0.00     93.18 o 
  23  -3  10       94.47      143.65    100.94 o 
  25  -3  10      297.94      396.00    132.00 o 
 -30  -2  10       38.59        0.00    122.29 o 
 -28  -2  10      165.22      182.47    112.59 o 
 -26  -2  10      779.75      782.29    114.53 o 
 -24  -2  10     2119.81     2249.84     96.53 o 
 -22  -2  10     1717.15     1636.46    220.32 o 
 -20  -2  10      532.54      601.82     74.56 o 
 -18  -2  10     1479.62     1389.52     70.20 o 
 -16  -2  10      644.49      504.29     49.51 o 
 -14  -2  10     4246.56     4176.12     71.36 o 
 -12  -2  10     1542.39     1517.10     94.15 o 
 -10  -2  10       70.80      105.90     28.47 o 
  -8  -2  10     2446.89     2222.81     52.51 o 
  -6  -2  10    25168.29    26316.38    215.47 o 
  -4  -2  10    13551.21    13690.15    235.85 o 
  -2  -2  10      664.90      667.28     20.68 o 
   0  -2  10     1139.99     1261.10     33.75 o 
   2  -2  10    13335.44    14646.10    178.59 o 
   4  -2  10     5444.40     5105.20     96.09 o 
   6  -2  10     1991.52     1865.46     79.59 o 
   8  -2  10      388.12      402.67     29.99 o 
  10  -2  10       62.37       92.08     31.07 o 
  12  -2  10     1203.63     1147.19    124.23 o 
  14  -2  10     2471.65     2549.46    175.68 o 
  16  -2  10      580.37      616.17     54.92 o 
  18  -2  10      148.91      100.64     49.38 o 
  20  -2  10       93.38       29.12    102.88 o 
  22  -2  10     1089.02     1399.58    141.71 o 
  24  -2  10      479.96      388.23    128.12 o 
  26  -2  10      165.84      165.00    128.12 o 
 -31  -1  10      194.87      165.00    141.71 o 
 -29  -1  10       46.14       50.47    114.53 o 
 -27  -1  10        5.64       23.29    100.94 o 
 -25  -1  10      454.91      597.11     75.40 o 
 -23  -1  10     1280.59     1323.21    174.70 o 
 -21  -1  10      395.19      421.54     66.70 o 
 -19  -1  10      238.70      220.03     62.43 o 
 -17  -1  10     1527.23     1521.83     83.59 o 
 -15  -1  10     4246.99     3931.94    191.91 o 
 -13  -1  10     7208.31     6632.90    203.62 o 
 -11  -1  10     3383.35     3290.88     98.03 o 
  -9  -1  10     6527.76     6656.08     84.27 o 
  -7  -1  10    14566.18    16473.16     97.87 o 
  -5  -1  10     1278.58     1209.84     76.68 o 
  -3  -1  10    13256.35    13220.90     98.36 o 
  -1  -1  10     3184.51     2889.71    282.00 o 
   1  -1  10     3060.94     2675.72     59.21 o 
   3  -1  10     6739.46     6549.49    124.23 o 
   5  -1  10     2689.97     2096.46     97.06 o 
   7  -1  10     5591.49     5617.73    132.00 o 
   9  -1  10      686.70      716.01     30.48 o 
  11  -1  10     1633.99     1461.23     46.70 o 
  13  -1  10       90.96       73.76     43.68 o 
  15  -1  10     3503.29     3348.18     88.32 o 
  17  -1  10      455.18      390.04     52.62 o 
  19  -1  10        2.90        0.00     95.12 o 
  21  -1  10      778.68      706.58    110.65 o 
  23  -1  10       78.01        7.76    110.65 o 
  25  -1  10     1306.09     1257.88    147.53 o 
 -30   0  10      277.40      165.00    133.94 o 
 -28   0  10        4.64       31.06    114.53 o 
 -26   0  10       93.28       84.92     64.61 o 
 -24   0  10       74.90       31.28     70.29 o 
 -22   0  10      953.81      869.55     76.93 o 
 -20   0  10     7344.79     7496.29    137.08 o 
 -18   0  10     5790.44     6587.61    357.17 o 
 -16   0  10      245.44      171.96     35.12 o 
 -14   0  10     4542.91     4088.72     85.25 o 
 -12   0  10     8840.53     7890.87    312.53 o 
 -10   0  10     8463.73     8559.44     86.69 o 
  -8   0  10     3148.71     3017.27     71.02 o 
  -6   0  10      187.21      165.00     54.35 o 
  -4   0  10     2535.15     2766.16     54.35 o 
  -2   0  10      524.77      639.10     33.97 o 
   0   0  10    19054.74    18887.54    215.47 o 
   2   0  10      276.22      349.41     62.12 o 
   4   0  10     5733.73     7011.49    149.47 o 
   6   0  10     1062.40     1135.58     85.41 o 
   8   0  10     1939.16     1783.93    100.94 o 
  10   0  10     3015.32     2392.63    131.03 o 
  12   0  10     1215.40      987.03     42.94 o 
  14   0  10       39.76       40.45     36.28 o 
  16   0  10       33.81        1.94     41.11 o 
  18   0  10       26.27       23.29     87.35 o 
  20   0  10       23.98       64.06    106.76 o 
  22   0  10        6.67        0.00     95.12 o 
  24   0  10       35.09        0.00    114.53 o 
  26   0  10     1096.46     1067.64    159.18 o 
 -31   1  10      190.60      248.47    141.71 o 
 -29   1  10       44.17       67.94    112.59 o 
 -27   1  10        2.49        7.52     64.34 o 
 -25   1  10      434.01      441.28     76.02 o 
 -23   1  10     1257.32     1349.22     83.91 o 
 -21   1  10      421.70      459.78     71.58 o 
 -19   1  10      214.85      164.39     65.50 o 
 -17   1  10     1609.76     1794.75     87.09 o 
 -15   1  10     4298.75     3998.67    138.15 o 
 -13   1  10     7101.19     6687.57     83.07 o 
 -11   1  10     3386.10     3381.86     60.18 o 
  -9   1  10     6625.87     6951.31    135.88 o 
  -5   1  10     1215.68     1149.17     52.41 o 
  -1   1  10     2980.58     2589.52     93.18 o 
   3   1  10     6835.56     6139.91    135.88 o 
   5   1  10     2653.59     2296.40    110.65 o 
   7   1  10     5624.30     5448.85    139.76 o 
   9   1  10      626.28      517.96     31.06 o 
  11   1  10     1631.69     1413.40     89.29 o 
  13   1  10      120.75      126.86     35.94 o 
  15   1  10     3536.96     3395.29     98.03 o 
  17   1  10      500.51      456.80     49.50 o 
  19   1  10        5.46        1.94    100.94 o 
  21   1  10      746.90      865.76    118.41 o 
  23   1  10       60.18        0.00    118.41 o 
  25   1  10     1323.33     1519.93    161.12 o 
 -30   2  10       32.21       52.41    104.82 o 
 -28   2  10      180.44      194.12    106.76 o 
 -26   2  10      793.34      842.74     79.47 o 
 -24   2  10     2156.63     2470.85    103.08 o 
 -22   2  10     1756.93     1858.74    110.65 o 
 -20   2  10      520.66      606.87    101.91 o 
 -18   2  10     1499.35     1212.49     72.40 o 
 -16   2  10      711.62      564.88    100.94 o 
 -14   2  10     4207.76     4320.95    128.12 o
[truncated: 258,951 more chars]
